# Supplementary material for: Partially methylated domains are hypervariable in breast cancer and fuel widespread CpG island hypermethylation
Source: Nat Commun. 2019 Apr 15;10:1749. doi: 10.1038/s41467-019-09828-0 (PMC6465362; doi:10.1038/s41467-019-09828-0)
Supplement: Supplementary file 4 — Supplementary Data 1 [file 41467_2019_9828_MOESM4_ESM.xlsx]

## Sheet: Sheet1
Supplementary Data 1. Quality metrics and global methylation values from whole-genome bisulfite
sequencing (WGBS) of 30 breast tumor samples from this study	BS conv rate	fraction covered			symmetrical CpG fraction covered			mean coverage			mean coverage (when > 0)			symmetrical CpG mean coverage			symmetrical CpG mean coverage (when > 0)			mean coverage (when > 0)			symmetrical CpG mean coverage (when > 0)			mean methylation*			weighted mean methylation*			fractional mean methylation*			symmetrical CpG fraction covered			symmetrical CpG mean coverage			symmetrical CpG mean coverage (when > 0)			symmetrical CpG mean coverage (when > 0)
		CpG	CHG	CHH	CpG	CHG	CHH	CpG	CHG	CHH	CpG	CHG	CHH	CpG	CHG	CHH	CpG	CHG	CHH	CpG	CHG	CHH	CpG	CHG	CHH	CpG	CHG	CHH	CpG	CHG	CHH	CpG	CHG	CHH	CpG	CHG	CHH	CpG	CHG	CHH	CpG	CHG	CHH	CpG	CHG	CHH
PD10010a	0.999501	0.896486	0.866139	0.774173	0.963006	NA	NA	13.5155	12.0573	8.97696	15.076	13.9208	11.5956	27.0309	NA	NA	28.0693	NA	NA	15.076	13.9208	11.5956	28.0693	NA	NA	0.623539	0.00111193	0.00128446	0.594675	0.00131655	0.00146159	0.687075	0.000379307	0.000513236	0.963006	NA	NA	27.0309	NA	NA	28.0693	NA	NA	28.0693	NA	NA
PD10014a	0.999495	0.868447	0.823136	0.707533	0.95818	NA	NA	13.7138	11.4743	8.03745	15.7911	13.9397	11.3598	27.4275	NA	NA	28.6246	NA	NA	15.7911	13.9397	11.3598	28.6246	NA	NA	0.572817	0.00126654	0.00161423	0.550243	0.00147948	0.00167637	0.609804	0.000406046	0.000643393	0.95818	NA	NA	27.4275	NA	NA	28.6246	NA	NA	28.6246	NA	NA
PD11339a	0.999109	0.883247	0.850631	0.752526	0.960645	NA	NA	9.63614	8.5581	6.37232	10.9099	10.0609	8.46791	19.2723	NA	NA	20.0618	NA	NA	10.9099	10.0609	8.46791	20.0618	NA	NA	0.717794	0.00148763	0.00175646	0.705704	0.0016249	0.00179849	0.789746	0.00060246	0.000884102	0.960645	NA	NA	19.2723	NA	NA	20.0618	NA	NA	20.0618	NA	NA
PD11365a	0.999575	0.853149	0.801838	0.679868	0.956538	NA	NA	13.9129	11.8306	8.14256	16.3077	14.7544	11.9767	27.8258	NA	NA	29.0901	NA	NA	16.3077	14.7544	11.9767	29.0901	NA	NA	0.658362	0.0015782	0.00216365	0.628486	0.00161593	0.00201539	0.718646	0.000566227	0.000991858	0.956538	NA	NA	27.8258	NA	NA	29.0901	NA	NA	29.0901	NA	NA
PD11372a	0.999155	0.900616	0.875088	0.78956	0.963343	NA	NA	11.8239	10.8496	8.28703	13.1287	12.3983	10.4958	23.6478	NA	NA	24.5476	NA	NA	13.1287	12.3983	10.4958	24.5476	NA	NA	0.750843	0.00134174	0.0014933	0.734745	0.00161947	0.00182568	0.82751	0.000455056	0.000593942	0.963343	NA	NA	23.6478	NA	NA	24.5476	NA	NA	24.5476	NA	NA
PD11377a	0.999375	0.911805	0.890627	0.813231	0.9646	NA	NA	12.2078	11.0365	8.50206	13.3886	12.3918	10.4547	24.4155	NA	NA	25.3115	NA	NA	13.3886	12.3918	10.4547	25.3115	NA	NA	0.705352	0.00131623	0.00147574	0.68261	0.00155812	0.00170068	0.776475	0.000414302	0.000556351	0.9646	NA	NA	24.4155	NA	NA	25.3115	NA	NA	25.3115	NA	NA
PD11379a	0.999158	0.881366	0.843394	0.739796	0.960914	NA	NA	12.2119	10.8547	7.93066	13.8557	12.8702	10.7201	24.4238	NA	NA	25.4173	NA	NA	13.8557	12.8702	10.7201	25.4173	NA	NA	0.724261	0.00151934	0.00180395	0.705165	0.00168374	0.00190875	0.814673	0.000515109	0.000740457	0.960914	NA	NA	24.4238	NA	NA	25.4173	NA	NA	25.4173	NA	NA
PD11382a	0.999567	0.845295	0.791258	0.666513	0.955339	NA	NA	12.7718	11.0029	7.57604	15.1092	13.9055	11.3667	25.5435	NA	NA	26.7376	NA	NA	15.1092	13.9055	11.3667	26.7376	NA	NA	0.696438	0.00135267	0.00175931	0.671474	0.00149311	0.00179353	0.762015	0.000525292	0.000834026	0.955339	NA	NA	25.5435	NA	NA	26.7376	NA	NA	26.7376	NA	NA
PD11390a	0.998372	0.86512	0.816739	0.700382	0.958233	NA	NA	12.3968	10.4873	7.38069	14.3295	12.8405	10.5381	24.7935	NA	NA	25.8742	NA	NA	14.3295	12.8405	10.5381	25.8742	NA	NA	0.686657	0.0023935	0.00283565	0.662632	0.00242612	0.00266341	0.755635	0.000684707	0.00107284	0.958233	NA	NA	24.7935	NA	NA	25.8742	NA	NA	25.8742	NA	NA
PD11394a	0.998177	0.840149	0.78225	0.65384	0.953413	NA	NA	12.4906	10.4136	7.12844	14.8671	13.3124	10.9024	24.9811	NA	NA	26.2018	NA	NA	14.8671	13.3124	10.9024	26.2018	NA	NA	0.669857	0.00257786	0.00322417	0.641246	0.00250263	0.00287281	0.728713	0.000787327	0.00131845	0.953413	NA	NA	24.9811	NA	NA	26.2018	NA	NA	26.2018	NA	NA
PD11750a	0.999349	0.853947	0.802634	0.683225	0.956601	NA	NA	13.5536	11.644	8.11095	15.8717	14.5073	11.8716	27.1072	NA	NA	28.337	NA	NA	15.8717	14.5073	11.8716	28.337	NA	NA	0.67738	0.00126236	0.00149401	0.65276	0.00148688	0.00172272	0.771827	0.000495096	0.000711604	0.956601	NA	NA	27.1072	NA	NA	28.337	NA	NA	28.337	NA	NA
PD13619a	0.999205	0.88831	0.853182	0.754817	0.962635	NA	NA	13.7059	12.3681	9.04423	15.4291	14.4964	11.982	27.4117	NA	NA	28.4757	NA	NA	15.4291	14.4964	11.982	28.4757	NA	NA	0.756788	0.00176385	0.00216864	0.735156	0.00185617	0.00207596	0.835102	0.000573388	0.000849599	0.962635	NA	NA	27.4117	NA	NA	28.4757	NA	NA	28.4757	NA	NA
PD14439a	0.998636	0.851051	0.80045	0.679543	0.956103	NA	NA	12.406	10.737	7.51901	14.5773	13.4137	11.0648	24.812	NA	NA	25.9512	NA	NA	14.5773	13.4137	11.0648	25.9512	NA	NA	0.625159	0.00201173	0.00242193	0.60588	0.0020471	0.00233893	0.657982	0.000601497	0.000982945	0.956103	NA	NA	24.812	NA	NA	25.9512	NA	NA	25.9512	NA	NA
PD4608a	0.999366	0.856898	0.813086	0.698978	0.954072	NA	NA	14.1104	12.5649	8.77823	16.4668	15.4533	12.5587	28.2207	NA	NA	29.5793	NA	NA	16.4668	15.4533	12.5587	29.5793	NA	NA	0.634333	0.00149189	0.00171445	0.615205	0.00140558	0.00146758	0.690586	0.000424567	0.00058802	0.954072	NA	NA	28.2207	NA	NA	29.5793	NA	NA	29.5793	NA	NA
PD4962a	0.999259	0.860256	0.815004	0.701248	0.954448	NA	NA	15.1017	13.099	9.06931	17.5548	16.0724	12.9331	30.2033	NA	NA	31.6448	NA	NA	17.5548	16.0724	12.9331	31.6448	NA	NA	0.704597	0.00212454	0.00271826	0.676851	0.0018399	0.00206215	0.797335	0.000594294	0.000953552	0.954448	NA	NA	30.2033	NA	NA	31.6448	NA	NA	31.6448	NA	NA
PD4965a	0.999184	0.875335	0.840439	0.738914	0.956831	NA	NA	13.1604	12.1113	8.80831	15.0347	14.4107	11.9206	26.3209	NA	NA	27.5084	NA	NA	15.0347	14.4107	11.9206	27.5084	NA	NA	0.704827	0.00195224	0.00231576	0.689011	0.00182163	0.0019649	0.773506	0.000500505	0.000737512	0.956831	NA	NA	26.3209	NA	NA	27.5084	NA	NA	27.5084	NA	NA
PD4967a	0.999211	0.860892	0.817503	0.705185	0.954639	NA	NA	14.0777	12.4886	8.75669	16.3525	15.2765	12.4176	28.1554	NA	NA	29.4933	NA	NA	16.3525	15.2765	12.4176	29.4933	NA	NA	0.691687	0.00208295	0.00268144	0.670453	0.00182425	0.00204311	0.790067	0.000572153	0.000934084	0.954639	NA	NA	28.1554	NA	NA	29.4933	NA	NA	29.4933	NA	NA
PD4970a	0.998417	0.882743	0.844184	0.74134	0.961634	NA	NA	12.558	11.1438	8.165	14.2261	13.2006	11.0138	25.116	NA	NA	26.1181	NA	NA	14.2261	13.2006	11.0138	26.1181	NA	NA	0.727903	0.00245796	0.00291462	0.711644	0.00253975	0.00280592	0.82954	0.000655842	0.00100994	0.961634	NA	NA	25.116	NA	NA	26.1181	NA	NA	26.1181	NA	NA
PD4981a	0.999289	0.823256	0.764674	0.635115	0.94846	NA	NA	12.5331	10.5779	7.04743	15.2238	13.8332	11.0963	25.0662	NA	NA	26.4283	NA	NA	15.2238	13.8332	11.0963	26.4283	NA	NA	0.763136	0.00148967	0.0016328	0.734349	0.00150622	0.00158312	0.844473	0.00052423	0.000681165	0.94846	NA	NA	25.0662	NA	NA	26.4283	NA	NA	26.4283	NA	NA
PD4982a	0.998909	0.891109	0.863121	0.773178	0.958854	NA	NA	13.9378	12.8407	9.6129	15.6409	14.877	12.433	27.8756	NA	NA	29.0717	NA	NA	15.6409	14.877	12.433	29.0717	NA	NA	0.693005	0.00208988	0.00240163	0.674421	0.00187354	0.00197372	0.742983	0.000534414	0.000779399	0.958854	NA	NA	27.8756	NA	NA	29.0717	NA	NA	29.0717	NA	NA
PD4985a	0.998364	0.906261	0.879786	0.794994	0.964741	NA	NA	14.7261	13.1344	9.84267	16.2493	14.929	12.3808	29.4523	NA	NA	30.5286	NA	NA	16.2493	14.929	12.3808	30.5286	NA	NA	0.65272	0.00203441	0.00230143	0.623093	0.00214075	0.00225486	0.720044	0.000473927	0.000705608	0.964741	NA	NA	29.4523	NA	NA	30.5286	NA	NA	30.5286	NA	NA
PD5937a	0.999475	0.874131	0.834121	0.727102	0.960125	NA	NA	11.8896	10.5399	7.62069	13.6016	12.6359	10.4809	23.7792	NA	NA	24.7668	NA	NA	13.6016	12.6359	10.4809	24.7668	NA	NA	0.64067	0.00107673	0.00126134	0.620871	0.00127897	0.00150019	0.710662	0.000413804	0.000603841	0.960125	NA	NA	23.7792	NA	NA	24.7668	NA	NA	24.7668	NA	NA
PD6684a	0.99861	0.877269	0.840165	0.73316	0.958084	NA	NA	8.69948	7.50295	5.46193	9.91654	8.93032	7.44984	17.399	NA	NA	18.1602	NA	NA	9.91654	8.93032	7.44984	18.1602	NA	NA	0.62296	0.00151929	0.0019938	0.589326	0.00159187	0.00218341	0.691112	0.000636042	0.00105178	0.958084	NA	NA	17.399	NA	NA	18.1602	NA	NA	18.1602	NA	NA
PD7215a	0.998892	0.887817	0.857946	0.764379	0.958244	NA	NA	14.4573	13.2851	9.78926	16.2841	15.4847	12.8068	28.9145	NA	NA	30.1745	NA	NA	16.2841	15.4847	12.8068	30.1745	NA	NA	0.704262	0.0024985	0.00311281	0.68396	0.00218274	0.00239552	0.79358	0.000613546	0.000983894	0.958244	NA	NA	28.9145	NA	NA	30.1745	NA	NA	30.1745	NA	NA
PD7216a	0.998937	0.787068	0.717559	0.572318	0.937317	NA	NA	12.0923	9.03586	5.3703	15.3638	12.5925	9.38342	24.1847	NA	NA	25.802	NA	NA	15.3638	12.5925	9.38342	25.802	NA	NA	0.71617	0.00299973	0.00396732	0.642236	0.00260986	0.00312947	0.799794	0.000953341	0.00166494	0.937317	NA	NA	24.1847	NA	NA	25.802	NA	NA	25.802	NA	NA
PD7218a	0.998951	0.891583	0.861977	0.770898	0.958921	NA	NA	15.1191	13.8028	10.2012	16.9576	16.013	13.2329	30.2382	NA	NA	31.5335	NA	NA	16.9576	16.013	13.2329	31.5335	NA	NA	0.734456	0.00204413	0.0022507	0.718626	0.00190828	0.00194834	0.78998	0.000511263	0.000704281	0.958921	NA	NA	30.2382	NA	NA	31.5335	NA	NA	31.5335	NA	NA
PD7219a	0.998685	0.90999	0.890503	0.814955	0.960487	NA	NA	16.1763	15.0729	11.4564	17.7764	16.9263	14.0576	32.3527	NA	NA	33.6836	NA	NA	17.7764	16.9263	14.0576	33.6836	NA	NA	0.685886	0.002437	0.00289201	0.677355	0.00218488	0.00231081	0.785778	0.000518285	0.000790446	0.960487	NA	NA	32.3527	NA	NA	33.6836	NA	NA	33.6836	NA	NA
PD8619a	0.998784	0.867771	0.825444	0.715605	0.958138	NA	NA	9.8976	8.60138	6.23407	11.4058	10.4203	8.71161	19.7952	NA	NA	20.6601	NA	NA	11.4058	10.4203	8.71161	20.6601	NA	NA	0.712868	0.0017255	0.00218036	0.685129	0.00174146	0.00203482	0.795048	0.000697617	0.00109094	0.958138	NA	NA	19.7952	NA	NA	20.6601	NA	NA	20.6601	NA	NA
PD8979a	0.999238	0.895071	0.863925	0.770757	0.963399	NA	NA	13.5158	12.2116	9.0649	15.1003	14.135	11.761	27.0316	NA	NA	28.0586	NA	NA	15.1003	14.135	11.761	28.0586	NA	NA	0.656955	0.00137693	0.00153036	0.638081	0.00157453	0.00162645	0.76447	0.000409841	0.000549616	0.963399	NA	NA	27.0316	NA	NA	28.0586	NA	NA	28.0586	NA	NA
PD9759a	0.998432	0.801069	0.7351	0.591043	0.942638	NA	NA	9.35784	7.58655	4.95213	11.6817	10.3204	8.37863	18.7157	NA	NA	19.8546	NA	NA	11.6817	10.3204	8.37863	19.8546	NA	NA	0.614544	0.00226347	0.00339929	0.567894	0.00158058	0.00204402	0.669995	0.00121987	0.00222487	0.942638	NA	NA	18.7157	NA	NA	19.8546	NA	NA	19.8546	NA	NA
* Mean methylation levels according Schultz et al. 2012 Trends in Genetics 28(12):583-585
