# Supplementary material for: Partially methylated domains are hypervariable in breast cancer and fuel widespread CpG island hypermethylation
Source: Nat Commun. 2019 Apr 15;10:1749. doi: 10.1038/s41467-019-09828-0 (PMC6465362; doi:10.1038/s41467-019-09828-0)
Supplement: Supplementary file 5 — Supplementary Data 2 [file 41467_2019_9828_MOESM5_ESM.xlsx]

## Sheet: Sheet 1
Supplementary Data 2. Clinical and molecular data of the 30 breast tumor samples analyzed by whole-genome bisulfite sequencing (WGBS) in this study
sample_name	donor_gender	donor_age_at_diagnosis	specimen_type	tumour_grade	T_stage	N_stage	M_stage	known_germline_mutations	sample_removed_pre_or_post_treatment	tumour_cellularity	smoking_history	other_exposure	parity	age_at_birth_of_first_child	oral_contraception_exposure	oral_contraception_years	menopausal_status_at_diagnosis	HRT_history_years	number_of_positive_lymph_nodes	DCIS_Grade	tubule_score	pleomorphism_score	mitotic_score	total_mitoses	lymphovascular_invasion	lymphocyte_infiltration	tumour_border	central_scar_fibrosis	necrosis	invasive_tumour	CIS	stroma	lymphocytes	adipose_tissue	normal_epithelium	ER	PR	HER2	BRCA	BRCAtype	nbr_subs	nbr_indels	nbr_rearrangements	CN_FGA	CN_FGA_Gain	CN_FGA_Loss	totLOH_FGA	HRD	ploidy
PD10010a	female	56	tumour_primary	III	T2	N1	Mx	#N/A	pre	#N/A	never	none.reported	G3Px	#N/A	no	0	post	0	1	0	3	2	1	1	absent	nil	infiltrative	absent	absent	80	0	10	10	0	0	negative	negative	negative	#N/A	#N/A	2432	299	108	0.756983	0.355734	0.401249	0.345328	11	3.30844
PD10014a	female	64	tumour_primary	III	T1	N0	Mx	#N/A	pre	#N/A	ever	none.reported	G2Px	19	#N/A	#N/A	post	#N/A	0	3	3	3	3	76	absent	mild	pushing_<50%	absent	absent	87	5	5	2	0	1	negative	negative	negative	BRCA1	germline	12126	949	221	0.629632	0.245424	0.384207	0.450511	24	2.07353
PD11339a	female	67	tumour_primary	III	T2	N0	M0	#N/A	pre	81	unknown	none.reported	G2Px	20	no	0	post	#N/A	#N/A	0	3	3	3	18	absent	mild	infiltrative	absent	absent	85	0	15	0	0	0	positive	positive	negative	#N/A	#N/A	2531	413	63	0.431906	0.125926	0.30598	0.0845704	4	4.24139
PD11365a	female	78	tumour_primary	III	T2	N2	Mx	#N/A	pre	90	ever	none.reported	G0P0	#N/A	#N/A	#N/A	post	#N/A	4	0	3	3	2	9	present	mild	infiltrative	absent	absent	90	0	10	0	0	0	positive	positive	negative	#N/A	#N/A	13654	3429	27	0.221618	0.113673	0.107945	0.136217	6	3.43861
PD11372a	female	72	tumour_primary	III	T2	N2	Mx	#N/A	pre	80	ever	none.reported	G3Px	#N/A	#N/A	#N/A	post	#N/A	7	0	3	3	3	18	absent	moderate	pushing_>50%	absent	present	90	0	3	7	0	0	positive	positive	negative	#N/A	#N/A	13796	477	57	0.278907	0.138064	0.140843	0.147599	6	2.09689
PD11379a	female	62	tumour_primary	III	T2	N1	Mx	#N/A	pre	80	ever	none.reported	GxPx	#N/A	#N/A	#N/A	post	#N/A	1	3	3	3	3	25	absent	mild	pushing_<50%	absent	absent	86	3	5	5	1	0	positive	positive	negative	#N/A	#N/A	19382	541	115	0.518875	0.100248	0.418627	0.41952	22	1.72073
PD11394a	female	70	tumour_primary	II	T1	N0	Mx	#N/A	pre	50	ever	none.reported	GxPx	#N/A	#N/A	#N/A	#N/A	#N/A	0	3	2	3	2	11	absent	mild	infiltrative	absent	absent	75	0	20	5	0	0	positive	positive	negative	#N/A	#N/A	2209	325	26	0.160144	0.0864183	0.0737253	0.0737253	4	2.10152
PD11750a	female	50	tumour_primary	III	Tx	Nx	Mx	#N/A	pre	50	unknown	none.reported	GxPx	#N/A	#N/A	#N/A	pre	0	0	0	3	3	3	42	absent	moderate	pushing_and_infiltrative	absent	absent	#N/A	#N/A	#N/A	#N/A	#N/A	#N/A	negative	positive	negative	BRCA1	methylation	10078	518	217	0.687507	0.180305	0.507202	0.179762	11	3.64
PD13619a	female	79	tumour_primary	II	T2	N2	M0	#N/A	pre	70	unknown	none.reported	GxP4	24	#N/A	#N/A	post	#N/A	11	2	3	3	1	5	absent	mild	pushing_>50%	present	absent	70	0	15	15	0	0	positive	positive	negative	#N/A	#N/A	2112	300	2	0.635351	0.287866	0.347485	0.292921	7	3.00805
PD14439a	female	84	tumour_primary	I	T1	N0	M0	#N/A	pre	80	unknown	none.reported	GxP2	#N/A	#N/A	#N/A	post	#N/A	0	#N/A	#N/A	#N/A	#N/A	#N/A	#N/A	#N/A	#N/A	#N/A	#N/A	#N/A	#N/A	#N/A	#N/A	#N/A	#N/A	positive	positive	negative	#N/A	#N/A	1316	241	5	0.106153	0.069906	0.0362472	0.0377002	1	2.03422
PD4962a	female	34	tumour_primary	#N/A	Tx	Nx	Mx	#N/A	pre	#N/A	unknown	none.reported	GxPx	#N/A	#N/A	#N/A	pre	0	2	0	2	3	3	29	absent	mild	infiltrative	absent	absent	80	5	5	5	5	0	positive	positive	positive	#N/A	#N/A	6843	178	85	0.618007	0.311328	0.306679	0.347424	16	2.08549
PD4965a	female	86	tumour_primary	III	T2	N2	M0	#N/A	pre	#N/A	unknown	none.reported	GxPx	#N/A	#N/A	#N/A	post	#N/A	8	2	2	2	1	3	present	mild	infiltrative	absent	absent	85	0	5	5	0	5	positive	positive	negative	#N/A	#N/A	2706	229	33	0.303164	0.155703	0.147461	0.149963	8	2.02832
PD4967a	female	59	tumour_primary	II	T3	N2	M0	#N/A	pre	#N/A	ever	none.reported	GxP0	#N/A	#N/A	#N/A	#N/A	#N/A	8	3	3	2	1	4	absent	mild	infiltrative	present	absent	80	5	5	5	0	5	positive	positive	negative	#N/A	#N/A	3227	159	9	0.264776	0.0495551	0.215221	0.216067	11	1.85751
PD4970a	female	89	tumour_primary	III	Tx	Nx	Mx	#N/A	#N/A	#N/A	unknown	none.reported	GxPx	#N/A	#N/A	#N/A	post	#N/A	14	2	3	3	3	19	#N/A	moderate	infiltrative	absent	absent	60	0	30	0	0	10	positive	positive	negative	#N/A	#N/A	2410	183	31	0.150159	0.137379	0.0127799	0.0157922	1	2.13365
PD4981a	female	49	tumour_primary	II	T2	N1	M0	#N/A	pre	#N/A	unknown	none.reported	GxPx	#N/A	yes	5	pre	0	3	2	2	2	1	1	absent	moderate	infiltrative	absent	absent	80	0	5	10	0	5	positive	positive	negative	#N/A	#N/A	1663	169	2	0.168282	0.143284	0.0249986	0.0292085	2	2.15478
PD4982a	female	48	tumour_primary	II	Tx	Nx	Mx	#N/A	pre	#N/A	unknown	none.reported	GxP0	#N/A	no	0	pre	0	1	2	3	2	2	10	absent	mild	infiltrative	absent	absent	80	5	5	10	0	0	positive	positive	negative	#N/A	#N/A	1474	202	0	0.215353	0.194725	0.0206278	0.0207415	2	2.26262
PD4985a	female	69	tumour_primary	II	Tx	Nx	Mx	#N/A	pre	#N/A	unknown	none.reported	GxP5	#N/A	yes	#N/A	post	#N/A	0	0	3	2	1	2	absent	nil	pushing_>50%	absent	absent	95	0	5	0	0	0	positive	positive	negative	#N/A	#N/A	2004	261	2	0.10998	0.0787283	0.0312518	0.0320534	1	2.04768
PD5937a	female	62	tumour_primary	II	T2	N0	Mx	#N/A	pre	#N/A	unknown	none.reported	GxPx	#N/A	#N/A	#N/A	#N/A	#N/A	#N/A	0	3	2	2	9	absent	severe	infiltrative	absent	absent	60	0	10	30	0	0	positive	positive	negative	#N/A	#N/A	76099	20628	8	0.145073	0.0980972	0.0469753	0.0542737	3	2.05201
PD6684a	female	59	tumour_primary	II	T2	N1	Mx	#N/A	post	94	unknown	none.reported	G2P0	#N/A	#N/A	#N/A	post	#N/A	2	#N/A	#N/A	#N/A	#N/A	#N/A	#N/A	#N/A	#N/A	#N/A	#N/A	0	0	60	5	0	35	negative	negative	negative	BRCA1	methylation	13677	1073	297	0.756333	0.252852	0.503482	0.496001	26	2.79835
PD7215a	female	76	tumour_primary	III	T2	N0	M0	#N/A	pre	#N/A	unknown	none.reported	GxPx	#N/A	#N/A	#N/A	post	#N/A	1	3	3	3	3	37	present	moderate	infiltrative	present	absent	50	0	20	10	0	20	positive	positive	negative	BRCA1	somatic	6384	347	259	0.537714	0.173831	0.363882	0.315102	24	3.92757
PD7218a	female	43	tumour_primary	I	T2	N0	M0	#N/A	pre	#N/A	ever	none.reported	G3P3	#N/A	#N/A	#N/A	pre	0	0	2	2	2	2	9	absent	moderate	infiltrative	absent	absent	60	0	5	30	5	0	positive	positive	negative	#N/A	#N/A	1474	169	1	0.295691	0.267469	0.0282223	0.0336309	2	2.27763
PD7219a	female	39	tumour_primary	II	T1	N0	M0	#N/A	pre	#N/A	unknown	none.reported	G2P2	35	no	0	pre	0	0	3	3	3	1	5	present	severe	pushing_<50%	present	absent	40	10	10	40	0	0	positive	negative	negative	#N/A	#N/A	11621	207	70	0.302503	0.119373	0.18313	0.186463	8	1.95062
PD8619a	female	58	tumour_primary	III	T2	N1	Mx	#N/A	pre	#N/A	never	none.reported	G2P2	#N/A	#N/A	#N/A	post	0	1	3	3	3	3	5	present	#N/A	pushing_>50%	absent	#N/A	70	0	20	10	0	0	negative	negative	negative	#N/A	#N/A	3571	333	248	0.638478	0.148521	0.489957	0.168485	9	3.93281
PD8979a	female	76	tumour_primary	III	T2	N2	M0	#N/A	#N/A	#N/A	ever	none.reported	GxP5	#N/A	#N/A	#N/A	post	0	5	3	3	3	1	6	absent	moderate	infiltrative	absent	absent	85	0	10	5	0	0	positive	negative	negative	#N/A	#N/A	4038	306	742	0.594607	0.0930374	0.50157	0.546468	28	1.72095
PD9759a	female	59	tumour_primary	III	T2	N2	Mx	#N/A	pre	97	unknown	none.reported	G2P2	#N/A	#N/A	#N/A	post	#N/A	4	#N/A	#N/A	#N/A	#N/A	#N/A	#N/A	#N/A	#N/A	#N/A	#N/A	95	0	5	0	0	0	positive	positive	negative	#N/A	#N/A	2192	215	54	0.844644	0.275355	0.569288	0.0777657	4	4.97743
PD11377a	female	#N/A	tumour_primary	II	T1	N0	Mx	#N/A	pre	90	ever	none.reported	G1Px	20	#N/A	#N/A	post	6	0	0	3	2	1	1	absent	mild	infiltrative	absent	absent	92	0	5	3	0	0	positive	positive	negative	#N/A	#N/A	#N/A	#N/A	#N/A	#N/A	#N/A	#N/A	#N/A	#N/A	#N/A
PD11382a	female	#N/A	tumour_primary	III	T2	N1	Mx	#N/A	pre	90	ever	none.reported	#N/A	#N/A	#N/A	#N/A	post	#N/A	1	0	3	3	1	5	absent	mild	infiltrative	absent	absent	98	0	2	0	0	0	positive	positive	negative	#N/A	#N/A	#N/A	#N/A	#N/A	#N/A	#N/A	#N/A	#N/A	#N/A	#N/A
PD11390a	female	#N/A	tumour_primary	II	T1	N0	Mx	#N/A	pre	90	ever	none.reported	G2P3	21	#N/A	#N/A	post	#N/A	0	0	2	2	1	5	absent	mild	infiltrative	absent	absent	75	0	20	5	0	0	positive	positive	negative	#N/A	#N/A	#N/A	#N/A	#N/A	#N/A	#N/A	#N/A	#N/A	#N/A	#N/A
PD4608a	female	#N/A	tumour_primary	III	T1	N0	M0	#N/A	pre	85	ever	none.reported	G3P3	24	yes	5	post	#N/A	0	0	3	3	2	16	absent	moderate	pushing_<50%	absent	absent	90	0	10	0	0	0	positive	positive	negative	#N/A	#N/A	#N/A	#N/A	#N/A	#N/A	#N/A	#N/A	#N/A	#N/A	#N/A
PD7216a	female	#N/A	tumour_primary	II	T1	N0	M0	#N/A	pre	#N/A	ever	none.reported	G2P2	#N/A	yes	26	pre	0	0	2	2	2	1	0	absent	moderate	infiltrative	present	absent	20	0	20	30	0	30	positive	positive	negative	#N/A	#N/A	#N/A	#N/A	#N/A	#N/A	#N/A	#N/A	#N/A	#N/A	#N/A
[truncated: 6 more columns]
