# Supplementary material for: Partially methylated domains are hypervariable in breast cancer and fuel widespread CpG island hypermethylation
Source: Nat Commun. 2019 Apr 15;10:1749. doi: 10.1038/s41467-019-09828-0 (PMC6465362; doi:10.1038/s41467-019-09828-0)
Supplement: Supplementary file 6 — Supplementary Data 3 [file 41467_2019_9828_MOESM6_ESM.xlsx]

## Sheet: CpG island PMD frequency
Supplementary Data 3. PMD frequency of all annotated CpG islands
chr	start	end	PMD frequency
chr1	28736	29810	0
chr1	135125	135563	4
chr1	327791	328229	16
chr1	437152	438164	27
chr1	449274	450544	19
chr1	533220	534114	5
chr1	544739	546649	2
chr1	713985	714547	0
chr1	762417	763445	0
chr1	788864	789211	12
chr1	801976	802338	18
chr1	805199	805628	18
chr1	839695	840619	0
chr1	844300	845883	3
chr1	854766	854973	18
chr1	858971	861632	0
chr1	869333	871872	7
chr1	875731	878363	0
chr1	886357	886602	0
chr1	894314	902654	0
chr1	906297	906538	21
chr1	912870	913153	13
chr1	919727	919927	17
chr1	933388	937410	0
chr1	948671	948894	10
chr1	949330	949851	10
chr1	954769	956343	0
chr1	963796	964507	2
chr1	967967	970238	4
chr1	975497	980305	0
chr1	981069	981400	0
chr1	982153	982511	1
chr1	983175	983612	2
chr1	984207	984429	4
chr1	990275	990694	0
chr1	994437	995303	0
chr1	999679	999911	0
chr1	1002664	1005318	0
chr1	1011510	1013402	20
chr1	1016864	1017439	1
chr1	1018100	1018390	1
chr1	1019819	1020026	1
chr1	1023144	1023347	1
chr1	1024076	1024614	0
chr1	1026378	1026625	0
chr1	1027510	1027730	0
chr1	1046045	1046340	1
chr1	1050516	1050830	0
chr1	1051179	1052445	0
chr1	1072370	1072847	0
chr1	1093212	1093476	0
chr1	1098044	1100584	22
chr1	1109315	1110145	21
chr1	1115575	1116006	6
chr1	1132828	1133218	3
chr1	1136361	1137156	0
chr1	1141671	1142150	0
chr1	1145569	1145878	5
chr1	1146709	1146914	5
chr1	1149056	1149524	21
chr1	1152523	1153134	0
chr1	1153785	1154419	0
chr1	1159169	1159528	0
chr1	1161960	1162281	0
chr1	1163503	1163895	0
chr1	1167002	1168985	0
chr1	1173916	1174263	22
chr1	1177886	1178207	6
chr1	1181757	1182470	20
chr1	1189397	1190245	1
chr1	1190523	1190799	1
chr1	1203167	1203597	1
chr1	1208516	1209942	0
chr1	1228781	1230163	0
chr1	1242401	1245185	0
chr1	1247919	1248493	1
chr1	1254323	1254548	3
chr1	1259644	1260635	0
chr1	1262666	1263420	0
chr1	1265207	1265429	3
chr1	1267086	1267286	28
chr1	1267436	1268986	20
chr1	1271426	1272074	1
chr1	1272378	1272634	0
chr1	1283934	1285345	0
chr1	1289708	1291126	3
chr1	1309141	1311039	0
chr1	1322645	1322924	0
chr1	1334072	1335602	0
chr1	1342005	1342952	0
chr1	1355160	1356000	2
chr1	1361561	1361787	11
chr1	1362955	1363299	1
chr1	1370768	1371449	0
chr1	1374462	1375584	2
chr1	1389556	1389889	4
chr1	1396086	1396338	7
chr1	1406845	1407821	0
chr1	1414035	1414532	0
chr1	1417286	1417753	0
chr1	1420227	1420684	0
chr1	1444589	1444849	1
chr1	1446879	1448205	0
chr1	1452702	1453199	0
chr1	1455303	1455892	0
chr1	1456830	1457074	0
chr1	1457955	1459029	0
chr1	1464509	1464806	0
chr1	1470605	1471450	2
chr1	1473108	1473342	1
chr1	1474963	1475220	5
chr1	1476094	1476669	2
chr1	1489533	1489794	6
chr1	1496762	1496986	1
chr1	1509483	1510747	0
chr1	1534332	1536136	0
chr1	1550454	1552015	0
chr1	1558588	1559359	0
chr1	1560781	1561055	0
chr1	1562050	1562398	0
chr1	1563675	1564032	2
chr1	1564422	1570006	0
chr1	1571033	1571470	0
chr1	1580378	1580595	1
chr1	1590074	1590942	0
chr1	1600982	1601231	0
chr1	1602392	1602686	0
chr1	1607899	1608243	21
chr1	1623611	1625067	0
chr1	1631087	1633226	1
chr1	1634253	1634690	0
chr1	1643594	1643811	2
chr1	1655396	1656231	0
chr1	1670757	1671101	9
chr1	1676886	1678333	0
chr1	1685374	1685971	1
chr1	1691768	1692063	3
chr1	1709395	1710582	0
chr1	1713640	1714141	0
chr1	1821406	1823272	0
chr1	1839959	1840601	0
chr1	1850099	1851391	0
chr1	1859247	1859523	21
chr1	1874716	1875015	7
chr1	1875618	1875877	7
chr1	1886345	1886870	10
chr1	1896415	1896628	29
chr1	1897582	1897786	30
chr1	1910269	1913800	2
chr1	1935167	1935452	22
chr1	1950412	1951479	0
chr1	1957047	1957386	27
chr1	1959415	1959867	9
chr1	1960943	1961148	9
chr1	1961408	1961850	9
chr1	1974687	1974942	0
chr1	1976124	1976628	0
chr1	1981252	1983212	0
chr1	1990780	1991171	1
chr1	2005180	2005565	11
chr1	2025206	2026225	0
chr1	2038556	2038863	2
chr1	2040998	2041302	0
chr1	2046430	2046865	6
chr1	2063783	2064052	8
chr1	2064629	2064855	9
chr1	2066368	2066666	11
chr1	2082315	2082529	2
chr1	2116433	2116801	0
chr1	2121018	2121818	3
chr1	2126049	2126642	0
chr1	2136809	2137351	5
chr1	2144200	2144497	7
chr1	2158213	2161173	0
chr1	2212021	2213881	0
chr1	2222199	2222569	11
chr1	2232311	2232617	6
chr1	2235309	2235667	0
chr1	2236443	2239069	0
chr1	2245715	2247086	0
chr1	2249316	2249634	6
chr1	2253724	2254758	8
chr1	2258098	2258423	4
chr1	2259065	2259326	3
chr1	2266008	2266432	6
chr1	2276359	2276657	3
chr1	2304160	2304376	7
chr1	2316354	2316749	3
chr1	2322482	2323764	0
chr1	2333551	2334172	2
chr1	2339877	2340246	0
chr1	2343386	2344717	0
chr1	2345892	2346156	0
chr1	2359927	2360167	23
chr1	2371847	2372073	14
chr1	2374819	2375814	4
chr1	2387670	2388086	28
chr1	2398826	2399055	19
chr1	2409758	2410049	20
chr1	2411126	2411404	18
chr1	2415199	2415506	12
chr1	2433649	2434065	22
chr1	2435042	2435257	27
chr1	2435555	2435828	27
chr1	2439798	2440022	1
chr1	2440127	2440478	0
chr1	2445356	2445648	0
chr1	2449923	2450206	0
chr1	2451218	2451551	0
chr1	2452796	2453007	0
chr1	2457242	2458259	0
chr1	2460761	2462010	4
chr1	2466935	2467212	19
chr1	2472096	2472586	4
chr1	2477564	2478363	0
chr1	2517398	2518892	0
chr1	2527240	2527503	12
chr1	2537672	2537886	23
chr1	2559893	2561055	2
chr1	2574031	2574864	1
chr1	2706026	2706961	19
chr1	2716742	2717233	27
chr1	2772127	2772665	29
chr1	2777158	2777361	27
chr1	2827786	2828294	28
chr1	2847057	2847288	29
chr1	2850666	2850873	29
chr1	2876546	2876808	29
chr1	2885063	2885284	29
chr1	2886590	2886923	28
chr1	2918498	2918753	29
chr1	2929156	2929376	25
chr1	2938634	2939043	28
chr1	2979276	2980758	26
chr1	2983926	2987962	6
chr1	2990031	2990718	13
chr1	2997273	2997473	28
chr1	2999728	2999978	27
chr1	3028180	3028557	29
chr1	3038068	3038343	24
chr1	3056542	3056772	29
chr1	3059051	3059268	29
chr1	3071900	3072239	29
chr1	3080935	3081292	22
chr1	3102541	3103352	25
chr1	3104957	3105253	23
chr1	3111580	3111909	25
chr1	3147846	3148081	29
chr1	3155161	3155361	29
chr1	3157510	3158300	29
chr1	3163970	3164643	19
chr1	3182822	3183216	27
chr1	3184547	3184824	27
chr1	3195377	3196052	29
chr1	3203766	3204453	27
chr1	3239916	3240261	24
chr1	3275030	3275284	25
chr1	3307070	3307285	28
chr1	3310103	3311035	8
chr1	3321270	3322310	25
chr1	3327992	3329424	28
chr1	3331041	3331279	29
chr1	3331987	3332227	29
chr1	3342013	3342806	14
chr1	3351366	3351632	26
chr1	3370906	3371683	0
chr1	3394702	3395191	12
chr1	3425577	3425797	4
chr1	3426362	3426570	4
chr1	3427356	3427683	3
chr1	3435989	3436250	3
chr1	3447450	3447950	0
chr1	3459875	3460269	17
chr1	3499903	3500470	4
chr1	3511710	3512118	18
chr1	3527620	3528078	2
chr1	3528334	3528683	0
chr1	3540768	3542241	0
chr1	3556964	3557201	0
chr1	3559953	3561009	0
chr1	3566446	3569636	0
chr1	3607097	3607553	10
chr1	3623319	3623521	16
chr1	3634634	3635101	20
chr1	3649295	3649674	14
chr1	3662964	3664085	1
chr1	3688554	3689684	0
chr1	3703673	3703908	3
chr1	3712399	3713234	0
chr1	3731459	3732015	0
chr1	3773188	3774465	0
chr1	3775078	3775369	0
chr1	3790865	3791611	0
chr1	3808491	3809236	5
chr1	3816357	3818084	0
chr1	3824220	3824456	4
chr1	4192634	4193243	29
chr1	4221388	4221672	29
chr1	4713990	4716555	5
chr1	4726577	4726867	29
chr1	4771653	4772545	17
chr1	4832352	4832553	27
chr1	5772057	5772513	22
chr1	5793558	5793784	29
chr1	5937158	5937392	0
chr1	5950825	5951029	1
chr1	6051596	6052955	0
chr1	6086245	6086494	13
chr1	6111610	6111836	17
chr1	6131636	6131985	16
chr1	6187744	6188235	6
chr1	6188874	6189120	6
chr1	6202119	6202359	14
chr1	6208717	6209039	13
chr1	6239238	6240814	1
chr1	6241032	6241251	4
chr1	6259179	6259883	0
chr1	6265826	6266778	3
chr1	6268821	6269588	4
chr1	6295529	6296261	0
chr1	6301696	6302856	0
chr1	6305149	6306463	0
chr1	6309164	6310092	0
chr1	6313762	6314139	4
chr1	6320138	6320942	0
chr1	6339949	6340268	0
chr1	6341137	6341412	0
chr1	6452815	6454185	0
chr1	6479058	6480938	1
chr1	6484504	6485327	0
chr1	6500169	6501130	8
chr1	6507208	6509186	26
chr1	6511690	6512110	29
chr1	6514109	6516325	25
chr1	6520585	6521955	5
chr1	6525997	6526228	8
chr1	6530537	6531814	3
chr1	6545144	6545559	3
chr1	6550084	6551115	0
chr1	6557562	6557872	0
chr1	6614137	6614835	0
chr1	6639428	6640361	0
chr1	6653398	6653674	0
chr1	6659126	6659505	0
chr1	6661777	6663844	0
chr1	6672787	6675741	0
chr1	6685072	6685691	0
chr1	6761296	6762131	0
chr1	6844314	6846366	0
chr1	7022002	7022308	14
chr1	7122520	7122727	26
chr1	7723401	7725175	12
chr1	7740144	7741117	0
chr1	7764594	7765856	1
chr1	7831379	7831846	0
chr1	7843461	7843693	0
chr1	7843916	7845104	0
chr1	7887199	7887476	0
chr1	8002409	8002699	8
chr1	8013994	8014651	5
chr1	8021302	8022226	0
chr1	8085555	8086854	0
chr1	8271997	8272202	7
chr1	8277196	8277822	10
chr1	8377785	8378447	2
chr1	8384388	8384719	2
chr1	8385896	8386168	2
chr1	8390203	8390800	5
chr1	8395344	8395635	4
chr1	8403698	8404102	5
chr1	8418323	8418857	0
chr1	8483390	8484339	0
chr1	8763006	8763549	0
chr1	8877013	8877283	0
chr1	8877599	8878092	0
chr1	8938099	8939409	0
chr1	9099281	9100513	7
chr1	9131603	9131909	20
chr1	9188504	9189743	0
chr1	9242168	9243827	1
chr1	9258566	9258956	1
chr1	9294402	9295118	0
chr1	9324203	9324439	0
chr1	9324688	9325016	0
chr1	9416127	9416404	2
chr1	9427508	9427734	3
chr1	9488938	9489249	0
chr1	9555380	9555652	0
chr1	9599351	9600444	0
chr1	9648587	9649517	0
chr1	9670618	9670868	1
chr1	9687126	9687367	0
chr1	9711781	9713001	1
chr1	9749296	9750228	0
chr1	9775709	9775997	16
chr1	9790293	9790704	2
chr1	9791159	9791486	2
chr1	9822577	9822817	6
chr1	9883012	9884667	0
chr1	9969846	9970063	0
chr1	9970585	9970790	0
chr1	10003166	10003585	0
chr1	10057122	10058108	2
chr1	10092533	10093404	0
chr1	10270016	10271306	0
chr1	10386184	10386390	3
chr1	10458549	10459997	0
chr1	10490201	10491072	0
chr1	10532178	10532800	0
chr1	10534919	10535172	0
chr1	10698300	10698910	30
chr1	10699395	10700098	6
chr1	10702137	10702340	5
chr1	10707811	10708140	1
chr1	10713839	10714203	3
chr1	10714402	10714708	3
chr1	10719868	10720581	1
chr1	10725188	10725617	3
chr1	10753774	10754176	0
chr1	10755227	10755521	0
chr1	10757892	10758252	5
chr1	10764450	10764925	5
chr1	10853895	10856964	0
chr1	10895896	10896117	10
chr1	11072320	11073245	0
chr1	11119031	11120634	0
chr1	11159388	11160136	0
chr1	11322259	11323036	0
chr1	11333260	11333547	0
chr1	11538670	11540342	3
chr1	11561367	11562156	27
chr1	11589839	11590044	18
chr1	11596383	11596622	20
chr1	11708768	11709277	11
chr1	11710460	11710788	12
chr1	11714218	11715304	0
chr1	11724114	11724885	0
chr1	11740829	11741717	0
chr1	11750702	11752651	0
chr1	11779567	11780016	0
chr1	11795976	11796263	0
chr1	11822140	11822363	14
chr1	11865463	11866566	0
chr1	11898394	11898732	0
chr1	11919116	11919555	8
chr1	11985644	11986634	0
chr1	11994695	11994969	0
chr1	12040114	12040793	0
chr1	12079252	12079903	0
chr1	12123489	12124148	14
chr1	12226877	12227712	2
chr1	12251778	12251985	18
chr1	12289955	12290585	0
chr1	12290956	12291199	0
chr1	12600348	12600556	18
chr1	12655927	12656248	0
chr1	12676984	12678642	0
chr1	13839506	13840613	2
chr1	13881411	13881612	19
chr1	13909607	13909842	16
chr1	13910138	13910868	16
chr1	14026482	14027200	0
chr1	14075268	14076458	0
chr1	14219351	14219737	1
chr1	14924611	14925993	1
chr1	15127584	15127869	7
chr1	15250374	15251545	1
chr1	15375064	15375413	2
chr1	15479220	15481471	0
chr1	15541182	15541447	5
chr1	15573621	15573953	1
chr1	15736034	15737228	0
chr1	15850494	15850699	0
chr1	15851107	15851581	0
chr1	15853109	15853663	0
chr1	15911089	15911608	3
chr1	15929824	15930289	8
chr1	15943822	15944356	0
chr1	16011267	16011502	0
chr1	16053617	16053975	0
chr1	16058298	16058505	0
chr1	16070629	16070853	9
chr1	16073319	16073521	12
chr1	16085148	16085862	5
chr1	16161261	16162880	0
chr1	16163753	16164123	2
chr1	16173890	16175396	0
chr1	16175830	16176117	0
chr1	16260871	16261155	0
chr1	16269901	16270259	0
chr1	16270592	16271582	0
chr1	16301903	16302672	0
chr1	16399649	16400072	0
chr1	16464377	16464621	8
chr1	16475112	16475324	3
chr1	16481485	16482782	0
chr1	16494062	16494505	0
chr1	16532918	16534580	3
chr1	16543684	16544307	2
chr1	16553327	16553660	27
chr1	16563545	16563799	0
chr1	16678575	16679192	0
chr1	16693622	16694270	0
chr1	16766999	16767803	0
chr1	16810606	16810957	0
chr1	16825139	16826377	0
chr1	16840785	16841028	0
chr1	16847281	16847892	18
chr1	16860874	16862296	28
chr1	16874402	16874813	17
chr1	16939457	16940454	0
chr1	16970856	16971492	0
chr1	16973486	16975045	2
chr1	16984778	16985053	13
chr1	16993452	16993690	29
chr1	17006743	17007151	21
chr1	17018684	17020959	9
chr1	17022987	17023284	26
chr1	17025924	17027942	9
chr1	17033769	17034728	1
chr1	17051492	17051891	16
chr1	17066764	17067002	27
chr1	17075405	17075680	18
chr1	17085412	17086974	25
chr1	17186112	17186523	20
chr1	17197562	17197849	18
chr1	17198627	17200049	25
chr1	17215422	17216094	11
chr1	17222228	17222466	0
chr1	17231299	17231680	1
chr1	17240039	17240970	0
chr1	17281819	17282056	1
chr1	17287291	17287684	3
chr1	17292905	17293115	0
chr1	17306552	17307363	0
chr1	17331886	17332093	2
chr1	17337830	17338590	0
chr1	17380457	17380722	0
chr1	17445652	17446088	1
chr1	17475703	17476075	26
chr1	17734436	17734645	15
chr1	17746201	17746547	4
chr1	17764073	17765811	0
chr1	17865864	17866630	0
chr1	17949453	17949670	3
chr1	18023482	18023792	1
chr1	18152379	18152842	27
chr1	18434106	18434813	2
chr1	18435567	18435904	2
chr1	18436552	18437673	2
chr1	18691875	18692081	14
chr1	18703296	18703496	14
chr1	18808874	18809667	16
chr1	18956896	18959829	9
chr1	18962843	18963481	10
chr1	18964181	18964401	6
chr1	18967252	18968119	1
chr1	18969549	18970739	1
chr1	18971730	18972097	2
chr1	18973029	18973304	1
chr1	19043391	19043828	23
chr1	19110721	19110932	27
chr1	19180946	19181469	16
chr1	19203875	19204234	2
chr1	19209627	19209914	3
chr1	19228829	19229634	0
chr1	19281949	19283883	0
chr1	19536152	19537046	0
chr1	19577885	19578708	0
chr1	19600250	19600942	12
chr1	19614999	19615660	0
chr1	19638208	19639309	0
chr1	19665011	19665276	10
chr1	19811704	19812644	0
chr1	19923342	19924002	0
chr1	19970256	19971923	0
chr1	19991147	19992788	0
chr1	20005511	20005865	6
chr1	20126030	20126780	0
chr1	20208808	20209462	0
chr1	20512361	20512797	2
chr1	20569456	20569817	9
chr1	20669567	20670018	19
chr1	20692583	20693534	3
chr1	20810463	20813511	0
chr1	20834417	20834883	0
chr1	20878895	20880592	6
chr1	20960046	20960551	0
chr1	20987517	20988238	0
chr1	21022940	21023189	0
chr1	21031009	21031369	1
chr1	21043833	21044771	0
chr1	21058007	21059366	1
chr1	21112709	21114121	0
chr1	21503116	21503836	0
chr1	21551575	21551931	0
chr1	21616381	21617101	0
chr1	21671361	21672319	0
chr1	21754798	21755995	2
chr1	21763071	21763416	4
chr1	21766273	21767224	0
chr1	21786446	21786713	0
chr1	21835549	21836344	3
chr1	21930180	21930380	2
chr1	21948675	21949263	0
chr1	21978102	21978764	0
chr1	21985704	21986102	0
chr1	21995064	21995914	0
chr1	21996162	21996409	0
chr1	22109130	22110261	0
chr1	22140892	22141407	13
chr1	22149684	22149897	5
chr1	22155301	22155565	0
chr1	22191350	22191592	4
chr1	22210993	22211318	1
chr1	22213903	22214119	2
chr1	22351918	22352194	0
chr1	22379010	22380029	0
chr1	22446521	22446943	4
chr1	22456024	22456225	5
chr1	22468913	22470252	0
chr1	22612215	22612418	6
chr1	22668639	22668862	13
chr1	22778237	22778817	0
chr1	22889596	22890096	1
chr1	22902803	22903413	1
chr1	22919774	22920207	30
chr1	22927146	22927542	27
chr1	22974051	22974303	14
chr1	23003417	23003831	16
chr1	23036824	23038362	0
chr1	23110905	23111567	6
chr1	23279554	23280569	11
chr1	23345815	23346677	0
chr1	23504060	23504633	0
chr1	23543378	23544237	0
chr1	23670246	23671363	0
chr1	23694691	23696050	0
chr1	23750509	23751663	1
chr1	23763155	23763971	5
chr1	23809978	23810693	0
chr1	23857034	23858089	0
chr1	23881018	23881755	0
chr1	23884843	23885087	0
chr1	23885683	23886212	0
chr1	23894641	23895064	3
chr1	23945942	23946295	1
chr1	24018356	24018567	0
chr1	24069696	24070615	0
chr1	24104503	24105263	0
chr1	24117483	24117824	0
chr1	24126800	24127549	0
chr1	24194255	24194990	0
chr1	24229116	24229537	12
chr1	24285786	24286701	0
chr1	24306364	24307017	0
chr1	24513541	24514477	1
chr1	24648203	24648985	1
chr1	24739858	24740262	0
chr1	24742672	24743039	0
chr1	24828866	24829878	0
chr1	24861703	24861920	13
chr1	24969028	24970196	0
chr1	25071353	25072586	0
chr1	25174561	25175367	0
chr1	25228497	25229132	7
chr1	25234429	25234807	3
chr1	25255528	25259005	4
chr1	25558564	25559178	0
chr1	25566460	25566711	0
chr1	25572967	25574521	0
chr1	25593278	25593678	2
chr1	25593958	25594487	3
chr1	25663607	25664007	0
chr1	25664287	25665398	0
chr1	25756471	25758115	0
chr1	25869894	25871042	0
chr1	25942662	25943191	0
chr1	25944100	25944772	0
chr1	26097905	26098107	4
chr1	26146123	26147349	0
chr1	26185473	26186356	0
chr1	26201723	26202516	0
chr1	26231951	26233624	0
chr1	26249206	26249613	1
chr1	26324550	26324934	0
chr1	26361594	26362708	0
chr1	26372282	26373313	1
chr1	26437320	26438917	0
chr1	26487808	26488606	1
chr1	26490523	26491015	0
chr1	26496180	26496824	0
chr1	26551518	26552194	16
chr1	26560450	26561028	0
chr1	26606363	26606913	0
chr1	26632837	26633316	0
chr1	26662539	26663466	0
chr1	26672446	26672650	11
chr1	26686517	26687281	4
chr1	26737247	26738148	8
chr1	26758493	26758856	0
chr1	26798367	26799842	0
chr1	26826677	26827474	0
chr1	26856192	26856684	0
chr1	26946845	26948076	0
chr1	27021834	27024101	0
chr1	27114119	27114692	0
chr1	27143741	27143953	15
chr1	27153034	27153243	0
chr1	27189913	27190128	0
chr1	27191067	27191911	0
chr1	27216162	27217045	0
chr1	27226493	27227009	0
chr1	27248049	27248619	0
chr1	27286066	27287101	0
chr1	27320128	27321146	0
chr1	27332594	27332982	5
chr1	27338880	27339441	1
chr1	27481346	27481742	0
chr1	27527885	27528085	19
chr1	27560706	27561707	0
chr1	27648454	27649006	0
chr1	27675920	27678016	2
chr1	27683278	27683590	7
chr1	27687025	27687743	1
chr1	27692413	27693243	0
chr1	27709601	27709831	4
chr1	27718893	27719349	0
chr1	27816343	27816853	0
chr1	27854417	27854963	0
chr1	27874418	27874638	1
chr1	27894928	27895524	0
chr1	27901661	27902688	6
chr1	27929706	27930866	0
chr1	27941866	27942324	7
chr1	27960568	27961023	4
chr1	27961560	27961810	5
chr1	27986306	27986808	0
chr1	27994728	27995031	0
chr1	28052146	28053002	0
chr1	28099629	28100031	0
chr1	28157222	28157788	0
chr1	28199032	28199257	6
chr1	28240585	28241535	0
chr1	28285021	28285304	0
chr1	28286020	28286838	0
chr1	28415099	28415312	0
chr1	28559146	28559597	0
chr1	28562511	28562976	0
chr1	28573702	28574022	1
chr1	28585832	28587249	0
chr1	28655366	28655667	2
chr1	28696042	28696731	0
chr1	28844654	28845293	0
chr1	28857038	28857311	3
chr1	28879403	28879704	0
chr1	28908070	28908799	0
chr1	28919042	28919454	2
chr1	28969554	28969898	0
chr1	29063067	29064315	0
chr1	29101791	29102069	0
chr1	29138502	29139348	1
chr1	29189308	29189952	3
chr1	29213439	29214300	0
chr1	29240769	29241969	0
chr1	29447700	29451847	0
chr1	29460811	29461172	23
chr1	29507977	29508686	0
chr1	29557221	29557627	0
chr1	29562746	29565307	0
chr1	29585898	29586598	0
chr1	29587088	29587412	0
chr1	29804963	29805239	28
chr1	31158010	31158261	13
chr1	31190973	31191221	0
chr1	31191575	31191960	0
chr1	31194277	31194587	0
chr1	31246011	31246280	9
chr1	31280122	31280512	5
chr1	31380845	31381078	0
chr1	31381539	31381966	0
chr1	31538413	31538938	0
chr1	31628101	31628493	0
chr1	31654423	31654833	11
chr1	31712079	31712812	0
chr1	31769247	31769978	0
chr1	31885795	31887010	0
chr1	32052472	32052771	10
chr1	32054342	32054843	15
chr1	32083150	32084069	0
chr1	32110211	32110961	0
chr1	32169538	32169869	13
chr1	32180132	32180487	20
chr1	32208487	32208704	0
chr1	32221888	32222107	1
chr1	32226147	32226535	0
chr1	32228348	32230252	0
chr1	32237828	32238661	22
chr1	32254005	32254353	0
chr1	32403388	32404382	0
chr1	32410189	32410630	23
chr1	32479103	32480583	0
chr1	32538206	32539052	0
chr1	32574062	32574318	0
chr1	32645155	32645814	0
chr1	32666232	32666460	0
chr1	32670570	32671885	0
chr1	32687522	32688040	0
chr1	32705525	32707141	1
chr1	32713919	32714186	7
chr1	32740711	32741544	7
chr1	32757415	32758034	1
chr1	32800860	32802229	0
chr1	32817199	32817588	0
chr1	32826945	32828017	0
chr1	32859771	32860348	0
chr1	32892429	32892835	16
chr1	32930501	32931061	3
chr1	32966119	32966563	0
chr1	33005424	33005739	0
chr1	33116544	33117363	0
chr1	33168020	33168865	0
chr1	33207637	33207874	0
chr1	33219428	33220028	0
chr1	33235495	33235718	9
chr1	33282676	33283906	0
chr1	33351687	33352397	1
chr1	33358470	33359449	0
chr1	33366793	33367002	0
chr1	33429532	33430513	0
chr1	33438459	33438979	0
chr1	33502202	33502719	0
chr1	33516595	33516933	13
chr1	33546525	33547243	0
chr1	33592892	33593155	0
chr1	33612977	33613321	2
chr1	33625260	33625527	1
chr1	33646614	33647878	0
chr1	33721449	33721703	0
chr1	33741775	33742381	0
chr1	33745742	33745990	0
chr1	33772147	33773104	11
chr1	33814784	33815770	0
chr1	33815951	33816193	0
chr1	33896003	33896929	0
chr1	33938026	33938328	0
chr1	34090606	34090854	9
chr1	34098897	34099119	8
chr1	34628784	34630976	4
chr1	34642383	34643024	22
chr1	35227029	35227276	15
chr1	35246877	35247599	0
chr1	35250419	35250736	0
chr1	35258565	35258791	10
chr1	35325183	35325550	0
chr1	35331704	35332409	0
chr1	35334305	35334506	0
chr1	35350879	35351854	27
chr1	35394748	35396206	0
chr1	35442238	35442936	2
chr1	35450650	35451037	0
chr1	35497122	35497587	0
chr1	35544928	35545303	0
chr1	35586332	35586591	16
chr1	35657468	35658811	0
chr1	35734224	35734855	0
chr1	36022681	36023834	0
chr1	36038928	36040051	2
chr1	36042433	36043444	24
chr1	36106970	36107261	0
chr1	36173407	36173979	1
chr1	36184249	36184774	0
chr1	36234925	36235800	0
chr1	36273500	36274461	0
chr1	36348502	36349731	0
chr1	36396250	36397262	0
chr1	36549555	36549965	2
chr1	36554326	36554955	0
chr1	36590762	36591121	1
chr1	36614856	36615462	0
chr1	36621452	36622310	0
chr1	36641757	36642461	0
chr1	36643956	36644327	2
chr1	36689760	36690087	0
chr1	36771831	36773009	0
chr1	36786501	36789402	0
chr1	36807363	36807584	2
chr1	36851090	36851873	0
chr1	36863212	36863603	0
chr1	36915797	36916324	0
chr1	36929415	36930131	0
chr1	37498378	37500624	0
chr1	37783612	37784258	26
chr1	37939724	37940650	0
chr1	37980072	37980565	0
chr1	38019607	38019823	0
chr1	38022453	38022719	0
chr1	38061429	38061740	0
chr1	38099678	38100864	0
chr1	38156043	38156279	0
chr1	38157296	38158586	0
chr1	38200920	38201200	19
chr1	38218191	38218977	0
chr1	38219703	38220012	0
chr1	38227080	38227741	22
chr1	38229839	38230888	4
chr1	38259096	38260427	0
chr1	38273375	38274402	0
chr1	38325151	38325999	0
chr1	38397237	38397721	0
chr1	38455233	38455769	0
chr1	38461585	38461988	15
chr1	38470618	38471396	0
chr1	38478083	38478727	0
chr1	38510103	38513642	1
chr1	38941920	38942404	20
chr1	39044060	39044561	8
chr1	39174380	39174940	23
chr1	39269730	39270251	4
chr1	39283610	39284576	2
chr1	39324816	39325721	0
chr1	39338480	39339349	0
chr1	39456656	39457271	0
chr1	39547014	39547959	0
chr1	39570666	39571859	0
chr1	39874019	39875239	0
chr1	39956425	39958137	2
chr1	39980366	39981768	1
chr1	40041318	40042667	0
chr1	40105011	40105707	11
chr1	40136989	40138087	0
chr1	40149432	40150013	20
chr1	40156931	40158514	0
chr1	40204313	40204739	2
chr1	40235768	40237190	9
chr1	40253684	40255172	1
chr1	40348942	40349288	0
chr1	40366596	40368213	0
chr1	40420488	40421366	0
chr1	40505412	40506703	0
chr1	40562667	40563128	0
chr1	40598509	40599209	23
chr1	40626914	40627612	0
chr1	40723387	40723698	0
chr1	40723797	40724010	0
chr1	40769187	40769871	3
chr1	40781005	40781445	3
chr1	40781680	40781956	1
chr1	40782221	40783145	1
chr1	40839216	40840022	0
chr1	40915606	40916072	0
chr1	40942785	40943387	1
chr1	40974057	40974786	1
chr1	40997161	40997439	0
chr1	41119853	41120136	14
chr1	41131112	41131378	0
chr1	41157163	41157975	0
chr1	41249091	41250161	0
chr1	41267920	41268398	6
chr1	41283841	41284591	20
chr1	41284848	41285149	15
chr1	41303356	41304436	0
chr1	41326950	41328285	1
chr1	41349741	41350293	24
chr1	41444871	41446116	0
chr1	41483419	41483693	0
chr1	41706958	41708327	0
chr1	41826681	41828290	0
chr1	41831977	41832542	0
chr1	41847265	41849204	2
chr1	41889271	41889626	19
chr1	41961851	41962316	4
chr1	41981789	41982043	1
chr1	42127381	42128632	0
chr1	42383641	42384003	0
chr1	42500856	42501980	0
chr1	42611486	42611691	24
chr1	42800266	42801370	0
chr1	42845979	42846988	0
chr1	42921717	42922575	0
chr1	42928798	42929500	0
chr1	43123978	43124422	0
chr1	43147501	43149016	0
chr1	43204116	43204323	4
chr1	43232215	43233359	0
chr1	43250763	43251082	9
chr1	43282575	43283090	0
chr1	43312259	43312513	0
chr1	43352786	43352994	9
chr1	43353242	43353442	9
chr1	43353948	43354170	9
chr1	43389836	43390551	0
chr1	43423468	43424768	0
chr1	43472868	43473334	17
chr1	43533891	43534334	1
chr1	43613489	43613842	0
chr1	43637504	43638052	0
chr1	43738485	43738829	0
chr1	43770523	43770880	1
chr1	43814306	43815277	6
chr1	43824135	43825059	0
chr1	43832815	43833073	0
chr1	43833829	43834137	0
chr1	43855376	43855921	0
chr1	43919084	43919814	0
chr1	43996725	43997592	0
chr1	44031287	44031853	21
chr1	44056756	44057179	0
chr1	44063470	44063757	0
chr1	44070893	44071142	1
chr1	44115617	44116309	0
chr1	44172669	44173763	0
chr1	44399069	44399535	0
chr1	44401758	44402423	0
chr1	44412074	44412804	0
chr1	44435410	44436114	0
chr1	44440143	44441256	0
chr1	44444636	44445622	0
chr1	44457151	44457772	0
chr1	44495630	44497112	0
chr1	44568992	44569399	20
chr1	44679004	44679465	0
chr1	44820658	44821113	0
chr1	44871110	44874047	2
chr1	44883137	44884272	10
chr1	45082740	45083285	19
chr1	45097282	45098049	0
chr1	45120238	45120723	2
chr1	45139771	45140584	0
chr1	45189706	45190558	8
chr1	45205324	45205745	0
chr1	45241014	45241900	0
chr1	45249861	45250352	6
chr1	45251963	45252292	8
chr1	45265535	45266783	0
chr1	45271680	45272318	0
chr1	45278766	45279644	2
chr1	45308544	45309159	0
chr1	45452038	45452444	0
chr1	45476226	45477022	0
chr1	45671703	45672388	0
chr1	45769214	45769917	1
chr1	45792420	45793301	7
chr1	45805565	45805983	0
chr1	45956346	45956893	0
chr1	45965587	45966049	0
chr1	45987164	45987803	0
chr1	46016404	46016694	0
chr1	46049591	46050582	0
chr1	46088195	46089142	6
chr1	46151752	46153080	0
chr1	46216234	46216514	0
chr1	46269100	46269820	0
chr1	46598127	46599129	0
chr1	46632690	46632932	14
chr1	46668822	46669258	0
chr1	46705909	46706165	16
chr1	46767426	46769036	0
chr1	46806340	46806836	0
chr1	46859725	46860291	4
chr1	46913787	46914343	19
chr1	46932131	46932892	1
chr1	46940237	46940437	10
chr1	46951169	46951792	15
chr1	46954794	46957121	0
chr1	46998633	46999249	1
chr1	47009576	47010132	21
chr1	47069616	47070179	0
chr1	47078581	47078967	0
chr1	47082017	47082526	0
chr1	47133675	47134395	0
chr1	47184403	47185083	0
chr1	47489227	47489633	4
chr1	47690981	47691727	1
chr1	47696505	47698197	17
chr1	47779708	47780211	0
chr1	47799412	47800426	0
chr1	47881897	47883065	14
chr1	47899126	47899398	10
chr1	47899662	47900385	0
chr1	47902794	47905518	0
chr1	47909713	47911020	25
chr1	47915640	47915952	17
chr1	47973710	47973952	0
chr1	47998900	47999517	8
chr1	48058794	48059230	16
chr1	48174495	48176519	1
chr1	48190757	48190992	1
chr1	48449871	48450144	24
chr1	48459813	48460061	3
chr1	48462132	48462976	0
chr1	48937305	48937683	0
chr1	49242372	49242810	0
chr1	49364555	49364870	8
chr1	50489418	50489846	1
chr1	50513645	50514320	7
chr1	50798668	50799536	6
chr1	50880917	50881516	17
chr1	50881885	50882103	15
chr1	50882434	50882660	14
chr1	50882998	50883426	14
chr1	50884229	50891471	14
chr1	50892438	50893243	12
chr1	50893469	50893745	12
chr1	51425448	51426070	0
chr1	51433763	51435505	0
chr1	51443312	51444036	0
chr1	51701768	51702542	0
chr1	51796098	51796589	0
chr1	51810328	51810687	1
chr1	51984548	51985216	0
chr1	52195029	52195821	0
chr1	52344179	52344939	0
chr1	52455971	52456453	1
chr1	52498453	52499505	0
chr1	52520747	52521124	0
chr1	52521781	52522296	0
chr1	52607401	52608504	0
chr1	52831512	52832181	0
chr1	52834140	52834528	0
chr1	52869868	52870305	0
chr1	53018259	53019599	0
chr1	53067881	53068608	7
chr1	53098630	53099303	7
chr1	53163689	53164180	0
chr1	53192024	53192428	0
chr1	53308295	53309262	0
chr1	53386618	53387523	0
chr1	53392881	53393645	0
chr1	53527573	53528974	7
chr1	53544105	53544683	3
chr1	53558389	53558642	13
chr1	53662310	53662815	0
chr1	53685946	53686391	0
chr1	53703960	53704642	0
chr1	53742298	53742845	0
chr1	53791688	53793496	0
chr1	53904141	53905247	0
chr1	53925192	53926228	3
chr1	54203403	54205310	0
chr1	54303759	54304262	0
chr1	54355355	54355656	0
chr1	54411058	54411943	0
chr1	54518602	54519299	0
chr1	54587365	54587578	6
chr1	54665822	54666259	0
chr1	54723697	54724019	0
chr1	54821991	54822333	5
chr1	54856402	54856608	2
chr1	54870854	54872476	0
chr1	54872674	54873000	0
chr1	54940347	54940753	10
chr1	54953894	54955287	0
chr1	54965024	54965391	2
chr1	55007705	55008448	1
chr1	55181346	55181853	0
chr1	55229993	55230369	0
chr1	55246743	55247519	21
chr1	55266278	55267058	2
chr1	55271666	55271972	1
chr1	55352464	55353328	0
chr1	55446088	55446846	0
chr1	55462689	55463010	1
chr1	55505061	55506015	3
chr1	55680466	55681708	0
chr1	56943402	56943669	0
chr1	57044103	57045117	0
chr1	57110664	57111337	0
chr1	57887964	57890637	0
chr1	58715273	58716095	9
chr1	59012327	59012577	0
chr1	59042014	59043295	1
chr1	59247462	59250940	0
chr1	59280241	59280490	0
chr1	59280952	59281194	0
chr1	59281890	59282235	0
chr1	59369312	59369900	0
chr1	59612408	59612723	4
chr1	59762103	59762794	0
chr1	60280625	60281048	0
chr1	60392273	60392583	0
chr1	60539316	60539540	25
chr1	61508643	61509282	0
chr1	61515876	61516831	0
chr1	61519353	61519971	0
chr1	61542538	61542877	0
chr1	61548754	61549564	0
chr1	62119875	62120093	2
chr1	62190648	62190942	0
chr1	62207828	62208818	0
chr1	62660556	62660946	21
chr1	62784137	62785133	2
chr1	62901652	62903667	0
chr1	63153381	63154349	0
chr1	63782395	63790471	0
chr1	63795364	63796140	19
chr1	63833110	63833821	0
chr1	64058938	64059913	0
chr1	64239466	64240779	2
chr1	64935555	64936614	0
chr1	64971359	64971604	1
chr1	65210283	65211238	0
chr1	65431456	65432614	0
chr1	65468273	65468828	4
chr1	65532162	65533212	0
chr1	65533593	65533965	0
chr1	65613042	65614898	0
chr1	65720048	65720592	0
chr1	65731412	65731849	12
chr1	65775019	65775746	1
chr1	65885857	65886704	0
chr1	65991002	65991811	9
chr1	66258441	66258918	8
chr1	66998729	66999060	24
chr1	67218080	67218293	21
chr1	67390469	67391109	0
chr1	67395684	67396483	0
chr1	67519225	67520139	0
chr1	67600391	67600715	15
chr1	67773330	67773767	4
chr1	67895136	67896826	0
chr1	68150914	68152270	0
chr1	68298372	68299315	0
chr1	68512644	68513005	23
chr1	68516237	68516473	29
chr1	68517255	68517474	29
chr1	68629000	68629202	9
chr1	68696640	68697628	1
chr1	68962284	68963006	1
chr1	70032968	70034495	3
chr1	70385044	70385270	23
chr1	70671184	70671442	0
chr1	70687301	70687560	0
chr1	70819734	70820719	0
chr1	70876623	70877091	0
chr1	71512225	71513804	0
chr1	71546487	71546783	0
chr1	72748472	72749736	0
chr1	74663827	74664035	0
chr1	75590818	75591354	28
chr1	75595814	75596162	22
chr1	75596724	75596947	22
chr1	75600675	75601415	17
chr1	75601999	75602878	17
chr1	76080455	76080808	0
chr1	76081379	76082365	0
chr1	76189917	76190730	0
chr1	76262537	76262903	3
chr1	76540148	76540653	9
chr1	77333112	77334534	1
chr1	77684997	77685252	0
chr1	77747315	77748224	0
chr1	78148218	78149418	0
chr1	78224844	78225650	0
chr1	78277367	78277607	3
chr1	78354382	78354673	9
chr1	78444304	78444605	0
chr1	78444764	78445281	0
chr1	78511578	78512161	18
chr1	78956625	78957516	8
chr1	79472282	79472537	23
chr1	82265999	82269048	0
chr1	84326268	84326838	0
chr1	84464224	84465232	2
chr1	84543147	84544261	1
chr1	84764109	84764906	0
chr1	84944933	84945350	0
chr1	84971345	84972491	0
chr1	85039826	85040344	0
chr1	85086322	85086766	1
chr1	85155606	85156574	0
chr1	85220019	85220338	0
chr1	85358360	85359187	2
chr1	85462586	85463435	1
chr1	85463885	85464167	2
chr1	85513510	85514555	0
chr1	85665819	85667650	0
chr1	85724702	85725524	0
chr1	85741866	85742535	0
chr1	85929941	85931168	0
chr1	86042230	86042935	0
chr1	86046363	86047240	0
chr1	86081701	86082068	10
chr1	86174042	86174253	0
chr1	86621279	86622871	1
chr1	86861567	86862083	0
chr1	87018669	87019254	4
chr1	87169876	87171015	0
chr1	87380163	87381214	0
chr1	87597544	87598515	0
chr1	87617154	87617417	21
chr1	87617693	87617986	21
chr1	87793803	87795142	0
chr1	87797369	87797884	0
chr1	87800836	87801252	0
chr1	88928284	88928760	1
chr1	89149595	89150658	0
chr1	89356964	89357391	0
chr1	89458035	89458604	0
chr1	89989811	89990986	0
chr1	90098231	90099292	0
chr1	90228745	90229173	0
chr1	90286190	90287222	0
chr1	90308840	90309606	1
chr1	90460400	90461237	0
chr1	91172103	91172771	6
chr1	91176405	91176701	6
chr1	91182098	91182364	16
chr1	91182510	91182857	22
chr1	91183241	91184540	18
chr1	91185157	91185577	18
chr1	91189140	91189400	20
chr1	91190490	91192804	16
chr1	91300980	91301891	26
chr1	91316250	91317390	3
chr1	91359123	91359563	7
chr1	91487159	91487807	0
chr1	91869877	91870390	2
chr1	91966264	91966999	0
chr1	92001024	92001444	1
chr1	92011830	92012062	5
chr1	92012337	92012656	5
chr1	92350914	92352085	0
chr1	92414719	92414986	5
chr1	92495368	92495964	0
chr1	92545820	92546480	0
chr1	92683439	92683682	5
chr1	92764174	92764926	0
chr1	92945908	92952609	2
chr1	93249939	93251096	0
chr1	93297499	93298122	0
chr1	93426513	93427754	0
chr1	93544559	93545032	0
chr1	93645433	93646471	0
chr1	93811219	93811940	0
chr1	93913637	93914524	0
chr1	94146322	94147504	1
chr1	94311845	94313086	0
chr1	94313318	94313628	0
chr1	94344508	94344822	0
chr1	94374370	94375467	0
chr1	94702691	94703344	0
chr1	94712907	94713517	0
chr1	94883526	94884402	0
chr1	95006838	95008051	0
chr1	95285603	95286319	0
chr1	95391838	95393116	1
chr1	95538252	95538551	0
chr1	95582751	95583572	0
chr1	95699726	95700142	0
chr1	97187103	97187606	0
chr1	98386190	98386724	0
chr1	98510967	98511710	5
chr1	98519002	98519983	0
chr1	99126873	99127711	0
chr1	99469933	99470968	6
chr1	99729983	99730335	3
chr1	100315421	100316009	0
chr1	100435298	100436070	0
chr1	100503483	100504404	0
chr1	100598131	100598754	0
chr1	100678767	100679098	1
chr1	100731633	100731999	0
chr1	100817710	100818899	0
chr1	101004472	101005885	2
chr1	101360589	101360832	0
chr1	101361550	101361808	0
chr1	101491318	101491680	0
chr1	101701786	101702068	1
chr1	101702446	101702745	1
chr1	104068488	104068913	0
chr1	106623394	106623854	28
chr1	107599206	107600410	0
chr1	107682890	107684463	0
chr1	108023233	108023442	5
chr1	108507252	108507841	0
chr1	108735228	108735513	0
chr1	108742401	108743201	0
chr1	108815331	108815872	27
chr1	108963750	108964291	26
chr1	109102539	109103212	0
chr1	109203594	109204378	5
chr1	109234789	109235161	0
chr1	109289019	109289822	0
chr1	109419545	109420038	0
chr1	109505682	109506214	0
chr1	109583856	109585032	0
chr1	109618580	109618832	1
chr1	109633189	109633632	0
chr1	109642664	109643384	0
chr1	109656096	109656611	0
chr1	109756443	109757098	0
chr1	109791946	109792723	0
chr1	109801055	109801700	0
chr1	109824314	109824526	0
chr1	109825711	109826207	0
chr1	109940075	109940894	0
chr1	109968649	109969570	0
chr1	110008963	110010124	2
chr1	110026631	110026903	0
chr1	110036546	110036943	0
chr1	110051955	110052505	0
chr1	110091040	110091590	0
chr1	110162465	110162716	0
chr1	110185962	110186164	10
chr1	110198542	110199127	0
chr1	110210582	110210956	4
chr1	110230239	110230614	12
chr1	110282352	110283306	0
chr1	110453144	110453889	0
chr1	110527249	110528026	0
chr1	110577200	110577942	0
chr1	110610266	110613303	8
chr1	110626529	110627484	11
chr1	110672811	110673339	22
chr1	110692989	110694264	10
chr1	110752257	110754794	0
chr1	110765666	110766012	0
chr1	110880395	110880624	0
chr1	110880943	110882800	0
chr1	110949893	110950540	0
chr1	111098067	111098362	15
chr1	111148984	111150186	3
chr1	111216245	111217937	8
chr1	111323224	111323433	16
chr1	111505882	111507007	6
chr1	111682228	111683303	0
chr1	111746338	111747303	0
chr1	111813412	111813853	15
chr1	111889139	111889539	0
chr1	111991305	111992202	0
chr1	112058185	112058590	15
chr1	112162205	112162837	0
chr1	112281053	112283277	1
chr1	112298042	112298992	0
chr1	112524469	112525385	1
chr1	112531560	112533773	0
chr1	112938496	112939113	0
chr1	113008845	113009154	2
chr1	113044411	113044992	0
chr1	113050814	113052301	1
chr1	113161592	113162571	0
chr1	113217476	113218097	0
chr1	113249343	113250198	0
chr1	113256886	113258149	0
chr1	113261469	113261765	0
chr1	113265574	113265787	10
chr1	113286333	113287172	20
chr1	113392143	113392807	1
chr1	113497987	113498206	3
chr1	113498367	113499312	1
chr1	113615592	113616260	0
chr1	113741474	113741745	12
chr1	113932581	113934070	0
chr1	114301515	114302272	0
chr1	114354374	114355300	0
chr1	114447455	114448024	0
chr1	114471966	114472899	0
chr1	114695137	114696672	3
chr1	114696887	114697185	15
chr1	115053061	115054264	0
chr1	115212240	115212985	2
chr1	115323076	115323462	0
chr1	115397449	115397942	23
chr1	115631851	115632584	7
chr1	115880168	115881332	10
chr1	116184381	116185561	0
chr1	116370811	116371303	10
chr1	116380360	116382364	2
chr1	116518758	116519537	0
chr1	116694665	116694983	0
chr1	116710158	116710546	4
chr1	116710838	116711260	4
chr1	116915292	116916813	0
chr1	116961183	116961542	0
chr1	117077043	117077299	0
chr1	117112961	117113883	0
chr1	117209825	117210621	0
chr1	117284384	117284627	3
chr1	117452204	117453452	0
chr1	117487250	117487645	1
chr1	117602389	117603270	0
chr1	117664181	117665148	0
chr1	117909175	117910445	0
chr1	118147959	118149670	0
chr1	118471841	118472720	0
chr1	118727817	118728097	11
chr1	119522386	119522638	30
chr1	119526783	119527192	29
chr1	119529820	119530712	22
chr1	119531992	119532196	28
chr1	119535667	119535987	27
chr1	119543057	119543454	18
chr1	119543822	119544339	18
chr1	119549145	119551320	12
chr1	119682875	119683411	0
chr1	119870227	119870535	9
chr1	120165303	120166626	0
chr1	120190378	120191251	0
chr1	120254845	120255499	1
chr1	120395810	120396075	5
chr1	120439014	120439220	5
chr1	120611349	120612440	0
chr1	120835962	120839391	1
chr1	120904699	120905076	21
chr1	120905972	120906396	23
chr1	120925179	120926081	0
chr1	121137785	121139057	19
chr1	121260858	121261525	8
chr1	142618752	142619238	29
chr1	142890555	142891041	30
chr1	143270159	143270509	29
chr1	143467294	143467675	30
chr1	143647187	143647525	26
chr1	143663819	143664138	14
chr1	143687040	143687337	24
chr1	143743396	143744949	0
chr1	143912737	143916156	0
chr1	144300894	144301482	29
chr1	144311390	144311778	15
chr1	144339721	144341289	19
chr1	144481123	144481711	26
chr1	144491619	144492007	4
chr1	144519970	144521503	4
chr1	144533704	144534030	29
chr1	144593335	144594233	0
chr1	144931340	144932626	0
chr1	145039741	145040180	1
chr1	145075484	145075845	9
chr1	145096394	145096784	0
chr1	145139473	145139944	0
chr1	145208945	145210075	0
chr1	145382417	145382740	2
chr1	145385290	145385537	2
chr1	145415412	145415708	13
chr1	145470242	145470673	0
chr1	145472981	145474702	0
chr1	145477023	145477479	0
chr1	145507589	145507931	0
chr1	145516039	145516637	0
chr1	145575131	145576219	0
chr1	145589136	145589535	0
chr1	145610680	145611143	0
chr1	145611271	145611519	0
chr1	145713967	145714203	0
chr1	145826492	145827224	0
chr1	145944556	145944917	30
chr1	145945257	145945599	25
chr1	145963433	145963705	26
chr1	145979222	145979979	30
chr1	145990813	145991204	17
chr1	145991872	145992084	15
chr1	146076520	146077373	30
chr1	146079369	146080128	30
chr1	146081811	146082820	30
chr1	146088205	146088487	29
chr1	146090348	146090571	29
chr1	146091135	146091425	30
chr1	146367847	146368129	10
chr1	146373491	146374673	0
chr1	146522289	146522555	19
chr1	146543988	146544439	26
chr1	146549851	146550075	26
chr1	146550291	146551260	13
chr1	146551477	146551764	13
chr1	146552329	146552577	10
chr1	146556313	146556676	3
chr1	146643471	146644501	0
chr1	146649623	146649852	0
chr1	146714090	146715278	0
chr1	147071250	147071875	0
chr1	147141843	147142918	0
chr1	147380139	147380482	9
chr1	147400355	147401087	0
chr1	147486267	147486628	28
chr1	147486968	147487310	23
chr1	147505167	147505439	25
chr1	147520955	147521712	30
chr1	147532557	147532948	21
chr1	147533663	147533875	18
chr1	147618356	147619209	26
chr1	147621205	147621964	29
chr1	147623647	147624656	0
chr1	147630042	147630324	27
chr1	147632180	147632403	27
chr1	147632967	147633257	29
chr1	147718157	147718915	23
chr1	147735450	147735751	3
chr1	147737016	147737303	3
chr1	147752860	147753165	12
chr1	147775222	147775584	22
chr1	147782067	147782473	25
chr1	147789653	147790094	24
chr1	147806901	147807170	0
chr1	147826168	147826388	13
chr1	147834675	147835013	25
chr1	147874549	147874846	12
chr1	147930919	147932478	2
chr1	147993811	147994130	1
chr1	147997266	147997537	1
chr1	147999932	148000778	2
chr1	148176289	148176727	1
chr1	148241110	148241449	0
chr1	148244590	148244861	0
chr1	148247246	148248092	2
chr1	148555641	148556626	1
chr1	148598410	148599257	5
chr1	148601669	148601950	4
chr1	148605088	148605420	4
chr1	148760452	148761299	6
chr1	148763698	148763979	24
chr1	148767244	148767448	27
chr1	148853997	148855761	12
chr1	148864532	148865184	28
chr1	148901725	148903203	29
chr1	148903434	148903658	29
chr1	149137543	149138399	17
chr1	149146209	149146697	18
chr1	149148146	149148374	19
chr1	149149251	149149505	19
chr1	149156107	149156671	15
chr1	149162390	149162615	22
chr1	149224359	149224642	12
chr1	149230772	149231197	13
chr1	149261002	149261249	29
chr1	149286813	149287773	30
chr1	149332994	149333389	24
chr1	149333786	149334111	24
chr1	149379199	149380059	4
chr1	149398826	149399250	17
chr1	149399899	149400518	16
chr1	149510936	149511137	13
chr1	149514272	149514592	1
chr1	149575949	149577505	0
chr1	149605515	149605903	7
chr1	149615819	149616407	20
chr1	149646604	149646851	15
chr1	149671992	149673412	30
chr1	149718543	149718918	26
chr1	149719315	149719640	26
chr1	149764129	149764989	0
chr1	149783525	149784024	2
chr1	149784593	149785212	3
chr1	149803695	149804781	29
chr1	149811755	149815044	0
chr1	149821902	149825191	0
chr1	149832165	149833251	30
chr1	149857770	149859470	1
chr1	149871080	149871946	1
chr1	149899626	149899893	0
chr1	149982154	149982860	0
chr1	150039325	150039815	0
chr1	150121696	150123078	0
chr1	150185903	150186106	2
chr1	150206972	150207842	0
chr1	150241048	150241654	0
chr1	150254366	150254637	1
chr1	150266477	150266689	3
chr1	150293836	150294140	0
chr1	150336832	150337289	0
chr1	150488037	150488416	0
chr1	150521350	150522368	0
chr1	150529656	150529904	1
chr1	150534076	150534301	0
chr1	150551329	150552353	0
chr1	150601711	150602201	0
chr1	150848995	150849265	0
chr1	150898620	150898839	0
chr1	150946497	150947950	0
chr1	150980736	150981092	0
chr1	151020163	151020627	0
chr1	151031768	151032352	0
chr1	151042871	151043537	0
chr1	151103686	151106100	1
chr1	151118050	151119373	0
chr1	151170848	151171532	0
chr1	151253659	151255769	0
chr1	151300523	151300724	0
chr1	151319327	151319545	0
chr1	151372015	151372582	0
chr1	151431541	151432032	0
chr1	151445872	151446142	0
chr1	151483574	151483902	0
chr1	151512662	151513199	0
chr1	151584375	151585205	0
chr1	151693992	151694282	8
chr1	151735446	151736093	0
chr1	151762605	151764007	0
chr1	151810461	151811684	5
chr1	151812254	151812525	1
chr1	151881764	151882407	0
chr1	151965658	151966387	0
chr1	151966633	151966893	0
chr1	152008839	152009112	0
chr1	152079998	152081705	11
chr1	152083022	152084240	2
chr1	152084995	152085215	5
chr1	152161322	152161928	10
chr1	152187451	152187663	20
chr1	152188861	152189073	20
chr1	152487979	152488270	20
chr1	152732959	152733338	22
chr1	153508425	153508840	0
chr1	153606178	153606974	0
chr1	153631066	153631369	0
chr1	153643319	153643529	0
chr1	153650831	153652375	0
chr1	153662204	153662439	9
chr1	153700217	153700607	0
chr1	153747656	153748698	0
chr1	153755958	153756335	0
chr1	153894838	153895921	0
chr1	153914344	153914578	0
chr1	153918373	153919334	0
chr1	153930547	153931130	0
chr1	153935782	153936276	0
chr1	153939644	153939980	0
chr1	153949713	153950525	0
chr1	153963228	153963510	0
chr1	154155269	154155926	0
chr1	154192844	154193852	0
chr1	154244711	154245289	0
chr1	154298206	154298544	0
chr1	154300976	154301528	0
chr1	154377671	154378445	0
chr1	154474108	154475699	4
chr1	154530682	154530903	0
chr1	154531055	154531565	0
chr1	154540234	154540573	0
chr1	154543819	154544713	0
chr1	154580381	154580797	0
chr1	154599764	154600505	0
chr1	154732823	154733436	6
chr1	154744587	154744864	9
chr1	154908963	154909931	0
chr1	154933929	154934735	0
chr1	154946238	154946498	0
chr1	154946743	154947486	0
chr1	154971871	154972404	0
chr1	154973251	154974358	0
chr1	154975210	154975411	0
chr1	154975698	154976624	0
chr1	154989750	154990234	5
chr1	155022989	155024332	0
chr1	155034926	155036578	0
chr1	155043413	155043922	23
chr1	155051156	155055291	0
chr1	155057188	155058056	0
chr1	155098435	155100451	0
chr1	155108008	155108611	0
chr1	155112977	155113179	0
chr1	155145343	155145938	0
chr1	155147186	155147444	1
chr1	155163435	155163818	0
chr1	155164200	155165160	0
chr1	155178548	155178980	0
chr1	155197117	155197534	0
chr1	155220083	155220549	1
chr1	155224625	155225655	0
chr1	155231813	155232312	0
chr1	155239279	155239494	0
chr1	155242862	155243436	0
chr1	155246992	155247748	0
chr1	155264319	155265536	20
chr1	155278408	155278743	0
chr1	155290607	155291001	8
chr1	155292470	155295433	0
chr1	155531915	155533280	0
chr1	155579733	155580328	0
chr1	155657833	155659125	0
chr1	155715298	155715908	0
chr1	155829110	155829431	0
chr1	155830196	155830489	0
chr1	155904073	155904307	0
chr1	155920652	155920898	1
chr1	155947679	155948490	0
chr1	155990390	155990780	0
chr1	156022963	156025174	0
chr1	156046344	156047384	3
chr1	156051240	156051461	0
chr1	156052073	156052803	0
chr1	156084487	156085097	0
chr1	156105708	156106171	1
chr1	156163673	156164052	0
chr1	156182585	156183097	0
chr1	156186238	156186647	13
chr1	156215369	156215899	11
chr1	156261200	156261425	3
chr1	156308174	156308442	0
chr1	156338759	156339251	0
chr1	156358051	156358252	6
chr1	156390404	156391581	4
chr1	156405161	156406350	9
chr1	156426550	156427362	0
chr1	156469618	156471060	0
chr1	156474943	156475320	0
chr1	156542100	156542502	0
chr1	156561486	156561880	0
chr1	156593658	156595283	0
chr1	156611640	156612447	19
chr1	156616554	156616946	25
chr1	156627343	156627576	0
chr1	156646293	156647260	0
chr1	156674859	156676654	0
chr1	156698112	156698916	0
chr1	156710799	156711146	0
chr1	156720748	156722069	0
chr1	156737036	156738013	0
chr1	156783524	156784037	0
chr1	156814882	156815792	19
chr1	156818623	156819192	17
chr1	156828805	156831102	1
chr1	156863416	156863711	17
chr1	156877770	156878649	20
chr1	156890244	156890806	6
chr1	156893520	156894232	7
chr1	156897200	156897796	1
chr1	157015150	157016229	0
chr1	157107750	157108645	0
chr1	157164539	157165135	23
chr1	157948721	157949053	25
chr1	157963541	157963947	1
chr1	158083271	158083540	8
chr1	158119489	158119704	14
chr1	158147434	158147854	6
chr1	158150621	158151503	6
chr1	159141203	159141718	9
chr1	159158229	159158498	10
chr1	159750417	159751353	0
chr1	159824007	159825011	0
chr1	159869902	159870143	2
chr1	159894330	159895398	0
chr1	159899433	159899853	1
chr1	159915369	159915797	0
chr1	160001296	160001989	0
chr1	160040129	160040668	4
chr1	160053722	160054738	3
chr1	160068041	160068430	0
chr1	160175133	160175702	0
chr1	160231756	160232451	0
chr1	160312929	160313338	0
chr1	160340605	160340843	5
chr1	160370113	160370658	1
chr1	160389104	160389386	2
chr1	160771684	160771953	18
chr1	160990719	160991225	0
chr1	161008378	161008830	0
chr1	161049347	161049737	5
chr1	161068063	161068801	1
chr1	161087723	161088112	0
chr1	161102108	161102536	0
chr1	161110860	161111107	4
chr1	161129139	161129689	0
chr1	161136002	161136686	0
chr1	161147062	161147451	0
chr1	161171810	161172256	0
chr1	161228478	161229028	2
chr1	161283776	161284007	0
chr1	161284119	161284451	0
chr1	161359500	161359876	0
chr1	161368864	161369932	0
chr1	161410143	161442503	1
chr1	161494025	161495356	0
chr1	161500429	161500752	0
chr1	161575535	161576908	1
chr1	161582034	161582377	5
chr1	161695638	161697298	0
chr1	161719415	161720076	0
chr1	161953617	161954039	6
chr1	161993023	161994131	1
chr1	162039451	162040052	0
chr1	162336877	162337321	0
chr1	162467600	162468027	0
chr1	162530857	162531853	0
chr1	162760251	162760722	3
chr1	162792177	162792574	6
chr1	163291480	163292021	0
chr1	163392878	163393100	22
chr1	164290516	164290767	3
chr1	164545541	164545917	11
chr1	165086757	165087026	22
chr1	165204502	165205507	8
chr1	165321704	165322318	20
chr1	165323487	165323811	19
chr1	165324192	165326328	6
chr1	165567266	165567530	0
chr1	165599564	165600574	0
chr1	165667545	165667817	0
chr1	165737833	165738349	0
chr1	165796654	165797683	0
chr1	165910641	165910978	20
chr1	166134259	166136448	4
chr1	166808342	166809344	0
chr1	166844997	166845773	0
chr1	166853254	166853790	16
chr1	166889777	166890649	18
chr1	166916866	166917215	8
chr1	166944675	166945169	1
chr1	166958221	166958683	7
chr1	167090576	167091010	5
chr1	167189131	167191361	0
chr1	167408513	167409137	7
chr1	167424089	167425216	0
chr1	167522470	167523070	0
chr1	167599465	167599839	9
chr1	167683478	167683917	0
chr1	167684280	167684492	0
chr1	167690979	167691852	0
chr1	167789397	167789647	1
chr1	167905028	167906801	0
chr1	168025509	168025722	1
chr1	168105317	168106158	0
chr1	168147964	168148637	0
chr1	168194946	168195839	0
chr1	169074767	169076411	0
chr1	169396622	169396869	11
chr1	169454559	169455577	0
chr1	169763974	169764347	0
chr1	169862456	169862722	0
chr1	170043611	170043997	0
chr1	170630457	170630851	16
chr1	170633275	170634178	6
chr1	171454518	171455239	0
chr1	171639948	171640224	9
chr1	171710846	171711607	0
chr1	171750400	171750934	0
chr1	171753417	171753629	0
chr1	171810468	171811325	18
chr1	172412868	172413281	0
chr1	172501911	172502545	0
chr1	173445979	173447105	0
chr1	173638663	173639045	24
chr1	173683986	173684403	0
chr1	173793289	173794095	0
chr1	173837173	173837917	0
chr1	173990806	173991849	0
chr1	174128297	174129289	0
chr1	174968491	174969624	0
chr1	174992366	174992796	0
chr1	175048551	175048874	12
chr1	175161901	175162364	0
chr1	175568377	175568808	20
chr1	176175712	176176811	0
chr1	177133393	177133846	4
chr1	177140121	177140323	2
chr1	177150815	177151165	0
chr1	178006831	178007284	2
chr1	178062713	178063846	0
chr1	178455800	178456286	9
chr1	178511363	178512356	0
chr1	178693969	178695075	0
chr1	178994805	178995917	0
chr1	179051076	179051948	0
chr1	179198164	179199200	0
chr1	179262772	179263321	0
chr1	179334795	179335338	0
chr1	179544721	179545307	17
chr1	179555402	179555770	0
chr1	179560752	179561596	3
chr1	179711948	179713951	5
chr1	179846880	179847106	0
chr1	179851483	179852371	0
chr1	179923717	179924419	0
chr1	180123556	180124584	0
chr1	180198120	180204975	1
chr1	180471326	180472277	0
chr1	180601028	180601816	0
chr1	180881317	180882592	1
chr1	180904317	180904711	3
chr1	180922916	180923692	1
chr1	180991228	180991465	0
chr1	180991720	180992149	0
chr1	181057504	181059176	0
chr1	181073918	181075002	0
chr1	181287301	181287873	7
chr1	181382291	181382848	20
chr1	181451312	181452049	9
chr1	181452707	181453073	8
chr1	181454975	181455261	10
chr1	181767494	181767893	29
chr1	181998926	181999341	0
chr1	182025605	182026511	23
chr1	182359698	182361563	0
chr1	182573376	182573760	0
chr1	182584178	182584545	0
chr1	182758396	182759097	0
chr1	182808313	182809122	0
chr1	182921820	182922644	19
chr1	182991805	182993370	0
chr1	183386001	183387664	14
chr1	183440352	183442255	0
chr1	183604284	183605333	0
chr1	183774194	183774416	0
chr1	184005360	184006766	1
chr1	184020782	184021054	0
chr1	184355416	184356811	0
chr1	184633224	184633663	2
chr1	184723253	184724438	0
[truncated: 26,512 more rows]
