# Supplementary material for: Partially methylated domains are hypervariable in breast cancer and fuel widespread CpG island hypermethylation
Source: Nat Commun. 2019 Apr 15;10:1749. doi: 10.1038/s41467-019-09828-0 (PMC6465362; doi:10.1038/s41467-019-09828-0)
Supplement: Supplementary file 7 — Supplementary Data 4 [file 41467_2019_9828_MOESM7_ESM.xlsx]

## Sheet: Sheet 1
Supplementary Data 4. Genes that are downregulated at least 2.5 log2-fold when inside PMDs
C21orf41
TCL1B
C1orf167
TNFRSF6B
GAGE2C
RBPJL
KLK6
TRIM49L
PRAMEF4
IRX2
GLB1L2
ANKRD30A
KLHL34
AZGP1
PRR20B
KLHDC9
PRAMEF5
TFAP2C
FGF10
VGLL1
CNGA2
SPESP1
MESTIT1
DJC12
MAGEB4
FAM167A
PRAMEF6
PRSS16
FTMT
SLC7A14
TMPRSS6
CPA4
OR52E4
GSDMC
CYP2B6
C15orf54
KCNK1
CDCA7L
PLP1
PRAME
LRRC31
TMEM231
TTC6
PEG10
S100A7A
PTPRZ1
CLDN22
TMSB15A
OR52E8
THPO
PLIN5
FGFBP2
SULT4A1
PRLHR
FAM75A6
IGSF1
A26C1B
CDSN
DBC1
ACN9
NBPF5
SERPI6
HMGCLL1
OLAH
FAM83E
ACBD7
UGT2B4
CLIC6
KLK12
FUT9
SVOP
ZNF606
ASTN1
EFS
GALNT14
ZSCAN18
PNMA3
PRIMA1
IGKV3-15
SERPI11
POTEJ
IL20
ROR2
TRDMT1
FBXO27
KRTAP9-4
PNLIPRP3
C6orf223
ATP6V1B1
OR56A3
KRTAP10-11
PSG2
TSPAN8
ADAMTS17
RPL39L
POTEI
AGTR1
MAGEB1
OLFM3
FZD8
SCAND3
TTC22
RAB3B
STAC2
TRIM4
CASQ2
DPPA2
FAM123A
KAAG1
PCDHAC1
UGT8
CEACAM6
UGT3A1
TMEM105
KNDC1
PIP
GPR171
HIST1H1D
PCDHA12
SYT13
FCN2
HMGCS2
SLC22A17
TXNRD3IT1
PCDHA11
TMPRSS13
UGT2B11
PSG3
ASS1
TPH1
SLC35F3
STK32A
KRT4
CXCL13
MYH15
KLK13
CORO6
SDR42E1
C1orf196
RORC
TNC
PCDHA1
UGT2B28
MS4A8B
UTS2D
CST4
TRBV24-1
LRAT
BACE2
LGALS9C
RGS7
HCRTR2
CTAG2
ADRA2C
DRD2
NCCRP1
DPYSL4
IF2
OR52E5
FOXQ1
HRCT1
PTCHD1
MTUS2
ACE2
C8orf80
B3GAT1
C12orf63
C5orf17
C2orf43
CALB1
AGR3
TMEM64
UGT2B15
ZNF214
BMP7
PCDHA6
LEP
CNTN3
TEX13B
ZNF844
PCDHA13
RDM1
HIST3H2BB
EVC
CDH8
OR51B5
C2orf14
KC4
MRAP2
FER1L6
MPP6
CCNJL
OGDHL
FAM90A23
C12orf28
RBP2
ZNF667
RANBP3L
NLRP2
CPA3
BMP5
OR52E6
CHRM1
CD3G
MICA
HTN1
DEM1
ZNF471
DGKI
PPP1R14C
SLCO6A1
DJC15
TMPRSS4
TOX
ESX1
CST6
AFP
SPACA4
LYPD5
SFRS2B
WDR17
ZNF229
CD19
GNG4
TPSG1
CAPN13
MNX1
LGI2
OR10AD1
PLEKHA6
LYVE1
AWAT1
SOX5
EYA2
PMEPA1
TPRXL
FAM135B
ALKBH3
CXCL9
MT1E
HIST1H2BH
PNCK
C9orf30
ERAS
ATP1B4
APCDD1
SLAIN1
ADRA1B
IGKV6D-41
DSC3
KRT19
VWA3A
AF131215.2
MIR1977
TMPRSS11D
C11orf21
TH
FAM188B
C19orf18
INSM1
GSTP1
C1orf168
KIAA1383
HSPB8
ZNF391
TRPA1
ZNF135
NLRP5
PI15
TRIM58
SORCS3
SLC1A6
MAPK15
RASSF10
CYFIP2
JAKMIP3
PABPC5
UMOD
RNF212
DSEL
LMOD2
GAS1
NEUROD1
DSG3
TRPM8
CA3
KLHL1
SYN3
RCN1
PCDHAC2
CYP4X1
CA6
ZNF285A
APOL3
FAM164A
CYP21A2
MSRA
SERPI5
EPGN
TEKT1
TMEM179
PSTPIP1
STK32B
ZNF879
KCNK10
C1orf59
DH5
MESP2
CBR1
DKK1
ZNF22
IDO1
KRTAP10-2
KLRG1
PLEKHG1
NRXN3
GBP2
FETUB
C10orf112
C5orf38
RBP4
FCGBP
EHD3
GP6
PLA2G2A
HIST1H4H
OPHN1
OR10A6
IGKV1-16
HIST1H2AE
GRID1
GCNT4
DCDC5
KIAA0125
FSCB
ZNF818P
MARCH11
CAPN14
CLDN8
NCK2
CDC14B
TRIM53B
PTPRQ
NDP
P2RX6
TNFRSF17
TTPA
FAM115C
ZDBF2
TUSC3
ANKRD20A3
POU4F1
C17orf55
FAM155B
ANKS6
OXGR1
ZNF642
PKIA
MAGEA11
PADI2
PAPPA2
SLC7A4
SORCS2
FGG
ZFP28
TMEFF1
KCNE4
SERPINB7
TRPV3
WIT1
CLDN2
IRX4
DMRT2
JRKL
CCDC50
KIAA0087
OR52N1
DNER
SRRM4
OBP2B
CLPS
CNTN1
KRTAP21-2
C17orf107
RLN2
PKP2
TRPC1
ZNF439
DDX53
TM4SF18
C10orf82
MT1G
PNMT
SEMA5A
ZNF334
SESN3
CSH1
IGLC7
KRTAP10-10
C9orf21
