# Supplementary material for: Partially methylated domains are hypervariable in breast cancer and fuel widespread CpG island hypermethylation
Source: Nat Commun. 2019 Apr 15;10:1749. doi: 10.1038/s41467-019-09828-0 (PMC6465362; doi:10.1038/s41467-019-09828-0)
Supplement: Supplementary file 8 — Supplementary Data 5 [file 41467_2019_9828_MOESM8_ESM.xlsx]

## Sheet: WGBS
Supplementary Data 5. External data used in this study
URL/SampleID	Reference/Project
http://neomorph.salk.edu/SDEC_tissue_methylomes/processed_data/allc_tissues.tar	Schultz, M. D., Schmitz, R. J. & Ecker, J. R. ’Leveling’ the playing field for analyses of single-base resolution DNA methylomes. Trends in Genetics 28, 583–585 (2012).
https://egg2.wustl.edu/roadmap/data/byDataType/dnamethylation/WGBS/ReadCoverage_bigwig/E006_WGBS_ReadCoverage.bigwig	Roadmap Epigenomics Project
https://egg2.wustl.edu/roadmap/data/byDataType/dnamethylation/WGBS/ReadCoverage_bigwig/E053_WGBS_ReadCoverage.bigwig	Roadmap Epigenomics Project
https://egg2.wustl.edu/roadmap/data/byDataType/dnamethylation/WGBS/ReadCoverage_bigwig/E054_WGBS_ReadCoverage.bigwig	Roadmap Epigenomics Project
https://egg2.wustl.edu/roadmap/data/byDataType/dnamethylation/WGBS/ReadCoverage_bigwig/E058_WGBS_ReadCoverage.bigwig	Roadmap Epigenomics Project
https://egg2.wustl.edu/roadmap/data/byDataType/dnamethylation/WGBS/ReadCoverage_bigwig/E065_WGBS_ReadCoverage.bigwig	Roadmap Epigenomics Project
https://egg2.wustl.edu/roadmap/data/byDataType/dnamethylation/WGBS/ReadCoverage_bigwig/E066_WGBS_ReadCoverage.bigwig	Roadmap Epigenomics Project
https://egg2.wustl.edu/roadmap/data/byDataType/dnamethylation/WGBS/ReadCoverage_bigwig/E070_WGBS_ReadCoverage.bigwig	Roadmap Epigenomics Project
https://egg2.wustl.edu/roadmap/data/byDataType/dnamethylation/WGBS/ReadCoverage_bigwig/E071_WGBS_ReadCoverage.bigwig	Roadmap Epigenomics Project
https://egg2.wustl.edu/roadmap/data/byDataType/dnamethylation/WGBS/ReadCoverage_bigwig/E079_WGBS_ReadCoverage.bigwig	Roadmap Epigenomics Project
https://egg2.wustl.edu/roadmap/data/byDataType/dnamethylation/WGBS/ReadCoverage_bigwig/E094_WGBS_ReadCoverage.bigwig	Roadmap Epigenomics Project
https://egg2.wustl.edu/roadmap/data/byDataType/dnamethylation/WGBS/ReadCoverage_bigwig/E095_WGBS_ReadCoverage.bigwig	Roadmap Epigenomics Project
https://egg2.wustl.edu/roadmap/data/byDataType/dnamethylation/WGBS/ReadCoverage_bigwig/E096_WGBS_ReadCoverage.bigwig	Roadmap Epigenomics Project
https://egg2.wustl.edu/roadmap/data/byDataType/dnamethylation/WGBS/ReadCoverage_bigwig/E097_WGBS_ReadCoverage.bigwig	Roadmap Epigenomics Project
https://egg2.wustl.edu/roadmap/data/byDataType/dnamethylation/WGBS/ReadCoverage_bigwig/E098_WGBS_ReadCoverage.bigwig	Roadmap Epigenomics Project
https://egg2.wustl.edu/roadmap/data/byDataType/dnamethylation/WGBS/ReadCoverage_bigwig/E100_WGBS_ReadCoverage.bigwig	Roadmap Epigenomics Project
https://egg2.wustl.edu/roadmap/data/byDataType/dnamethylation/WGBS/ReadCoverage_bigwig/E104_WGBS_ReadCoverage.bigwig	Roadmap Epigenomics Project
https://egg2.wustl.edu/roadmap/data/byDataType/dnamethylation/WGBS/ReadCoverage_bigwig/E105_WGBS_ReadCoverage.bigwig	Roadmap Epigenomics Project
https://egg2.wustl.edu/roadmap/data/byDataType/dnamethylation/WGBS/ReadCoverage_bigwig/E106_WGBS_ReadCoverage.bigwig	Roadmap Epigenomics Project
https://egg2.wustl.edu/roadmap/data/byDataType/dnamethylation/WGBS/ReadCoverage_bigwig/E109_WGBS_ReadCoverage.bigwig	Roadmap Epigenomics Project
https://egg2.wustl.edu/roadmap/data/byDataType/dnamethylation/WGBS/ReadCoverage_bigwig/E113_WGBS_ReadCoverage.bigwig	Roadmap Epigenomics Project
http://egg2.wustl.edu/roadmap/data/byDataType/dnamethylation/WGBS/FractionalMethylation_bigwig/E006_WGBS_FractionalMethylation.bigwig	Roadmap Epigenomics Project
http://egg2.wustl.edu/roadmap/data/byDataType/dnamethylation/WGBS/FractionalMethylation_bigwig/E053_WGBS_FractionalMethylation.bigwig	Roadmap Epigenomics Project
http://egg2.wustl.edu/roadmap/data/byDataType/dnamethylation/WGBS/FractionalMethylation_bigwig/E054_WGBS_FractionalMethylation.bigwig	Roadmap Epigenomics Project
http://egg2.wustl.edu/roadmap/data/byDataType/dnamethylation/WGBS/FractionalMethylation_bigwig/E058_WGBS_FractionalMethylation.bigwig	Roadmap Epigenomics Project
http://egg2.wustl.edu/roadmap/data/byDataType/dnamethylation/WGBS/FractionalMethylation_bigwig/E065_WGBS_FractionalMethylation.bigwig	Roadmap Epigenomics Project
http://egg2.wustl.edu/roadmap/data/byDataType/dnamethylation/WGBS/FractionalMethylation_bigwig/E066_WGBS_FractionalMethylation.bigwig	Roadmap Epigenomics Project
http://egg2.wustl.edu/roadmap/data/byDataType/dnamethylation/WGBS/FractionalMethylation_bigwig/E070_WGBS_FractionalMethylation.bigwig	Roadmap Epigenomics Project
http://egg2.wustl.edu/roadmap/data/byDataType/dnamethylation/WGBS/FractionalMethylation_bigwig/E071_WGBS_FractionalMethylation.bigwig	Roadmap Epigenomics Project
http://egg2.wustl.edu/roadmap/data/byDataType/dnamethylation/WGBS/FractionalMethylation_bigwig/E079_WGBS_FractionalMethylation.bigwig	Roadmap Epigenomics Project
http://egg2.wustl.edu/roadmap/data/byDataType/dnamethylation/WGBS/FractionalMethylation_bigwig/E094_WGBS_FractionalMethylation.bigwig	Roadmap Epigenomics Project
http://egg2.wustl.edu/roadmap/data/byDataType/dnamethylation/WGBS/FractionalMethylation_bigwig/E095_WGBS_FractionalMethylation.bigwig	Roadmap Epigenomics Project
http://egg2.wustl.edu/roadmap/data/byDataType/dnamethylation/WGBS/FractionalMethylation_bigwig/E096_WGBS_FractionalMethylation.bigwig	Roadmap Epigenomics Project
http://egg2.wustl.edu/roadmap/data/byDataType/dnamethylation/WGBS/FractionalMethylation_bigwig/E097_WGBS_FractionalMethylation.bigwig	Roadmap Epigenomics Project
http://egg2.wustl.edu/roadmap/data/byDataType/dnamethylation/WGBS/FractionalMethylation_bigwig/E098_WGBS_FractionalMethylation.bigwig	Roadmap Epigenomics Project
http://egg2.wustl.edu/roadmap/data/byDataType/dnamethylation/WGBS/FractionalMethylation_bigwig/E100_WGBS_FractionalMethylation.bigwig	Roadmap Epigenomics Project
http://egg2.wustl.edu/roadmap/data/byDataType/dnamethylation/WGBS/FractionalMethylation_bigwig/E104_WGBS_FractionalMethylation.bigwig	Roadmap Epigenomics Project
http://egg2.wustl.edu/roadmap/data/byDataType/dnamethylation/WGBS/FractionalMethylation_bigwig/E105_WGBS_FractionalMethylation.bigwig	Roadmap Epigenomics Project
http://egg2.wustl.edu/roadmap/data/byDataType/dnamethylation/WGBS/FractionalMethylation_bigwig/E106_WGBS_FractionalMethylation.bigwig	Roadmap Epigenomics Project
http://egg2.wustl.edu/roadmap/data/byDataType/dnamethylation/WGBS/FractionalMethylation_bigwig/E109_WGBS_FractionalMethylation.bigwig	Roadmap Epigenomics Project
http://egg2.wustl.edu/roadmap/data/byDataType/dnamethylation/WGBS/FractionalMethylation_bigwig/E113_WGBS_FractionalMethylation.bigwig	Roadmap Epigenomics Project
http://ftp.ebi.ac.uk/pub/databases/blueprint/data/homo_sapiens/GRCh38/bone_marrow/25386/Multiple_Myeloma/Bisulfite-Seq/CNAG/G203.CPG_methylation_calls.bs_call.GRCh38.20160531.bw	BLUEPRINT
http://ftp.ebi.ac.uk/pub/databases/blueprint/data/homo_sapiens/GRCh38/bone_marrow/25386/Multiple_Myeloma/Bisulfite-Seq/CNAG/G203.CPG_methylation_calls.bs_cov.GRCh38.20160531.bw	BLUEPRINT
http://ftp.ebi.ac.uk/pub/databases/blueprint/data/homo_sapiens/GRCh38/bone_marrow/BM030613/band_form_neutrophil/Bisulfite-Seq/CNAG/S00JGXA1.CPG_methylation_calls.bs_call.GRCh38.20160531.bw	BLUEPRINT
http://ftp.ebi.ac.uk/pub/databases/blueprint/data/homo_sapiens/GRCh38/bone_marrow/BM030613/band_form_neutrophil/Bisulfite-Seq/CNAG/S00JGXA1.CPG_methylation_calls.bs_cov.GRCh38.20160531.bw	BLUEPRINT
http://ftp.ebi.ac.uk/pub/databases/blueprint/data/homo_sapiens/GRCh38/bone_marrow/BM030613/neutrophilic_metamyelocyte/Bisulfite-Seq/CNAG/S00JFZA1.CPG_methylation_calls.bs_call.GRCh38.20160531.bw	BLUEPRINT
http://ftp.ebi.ac.uk/pub/databases/blueprint/data/homo_sapiens/GRCh38/bone_marrow/BM030613/neutrophilic_metamyelocyte/Bisulfite-Seq/CNAG/S00JFZA1.CPG_methylation_calls.bs_cov.GRCh38.20160531.bw	BLUEPRINT
http://ftp.ebi.ac.uk/pub/databases/blueprint/data/homo_sapiens/GRCh38/bone_marrow/BM030613/neutrophilic_myelocyte/Bisulfite-Seq/CNAG/S00JE0A1.CPG_methylation_calls.bs_call.GRCh38.20160531.bw	BLUEPRINT
http://ftp.ebi.ac.uk/pub/databases/blueprint/data/homo_sapiens/GRCh38/bone_marrow/BM030613/neutrophilic_myelocyte/Bisulfite-Seq/CNAG/S00JE0A1.CPG_methylation_calls.bs_cov.GRCh38.20160531.bw	BLUEPRINT
http://ftp.ebi.ac.uk/pub/databases/blueprint/data/homo_sapiens/GRCh38/bone_marrow/BM030613/segmented_neutrophil_of_bone_marrow/Bisulfite-Seq/CNAG/S00JHVA1.CPG_methylation_calls.bs_call.GRCh38.20160531.bw	BLUEPRINT
http://ftp.ebi.ac.uk/pub/databases/blueprint/data/homo_sapiens/GRCh38/bone_marrow/BM030613/segmented_neutrophil_of_bone_marrow/Bisulfite-Seq/CNAG/S00JHVA1.CPG_methylation_calls.bs_cov.GRCh38.20160531.bw	BLUEPRINT
http://ftp.ebi.ac.uk/pub/databases/blueprint/data/homo_sapiens/GRCh38/bone_marrow/BM060814/band_form_neutrophil/Bisulfite-Seq/CNAG/S00VEQA1.CPG_methylation_calls.bs_call.GRCh38.20160531.bw	BLUEPRINT
http://ftp.ebi.ac.uk/pub/databases/blueprint/data/homo_sapiens/GRCh38/bone_marrow/BM060814/band_form_neutrophil/Bisulfite-Seq/CNAG/S00VEQA1.CPG_methylation_calls.bs_cov.GRCh38.20160531.bw	BLUEPRINT
http://ftp.ebi.ac.uk/pub/databases/blueprint/data/homo_sapiens/GRCh38/bone_marrow/BM060814/neutrophilic_metamyelocyte/Bisulfite-Seq/CNAG/S00VDSA1.CPG_methylation_calls.bs_call.GRCh38.20160531.bw	BLUEPRINT
http://ftp.ebi.ac.uk/pub/databases/blueprint/data/homo_sapiens/GRCh38/bone_marrow/BM060814/neutrophilic_metamyelocyte/Bisulfite-Seq/CNAG/S00VDSA1.CPG_methylation_calls.bs_cov.GRCh38.20160531.bw	BLUEPRINT
http://ftp.ebi.ac.uk/pub/databases/blueprint/data/homo_sapiens/GRCh38/bone_marrow/BM060814/neutrophilic_myelocyte/Bisulfite-Seq/CNAG/S00VCUA1.CPG_methylation_calls.bs_call.GRCh38.20160531.bw	BLUEPRINT
http://ftp.ebi.ac.uk/pub/databases/blueprint/data/homo_sapiens/GRCh38/bone_marrow/BM060814/neutrophilic_myelocyte/Bisulfite-Seq/CNAG/S00VCUA1.CPG_methylation_calls.bs_cov.GRCh38.20160531.bw	BLUEPRINT
http://ftp.ebi.ac.uk/pub/databases/blueprint/data/homo_sapiens/GRCh38/bone_marrow/BM060814/segmented_neutrophil_of_bone_marrow/Bisulfite-Seq/CNAG/S00VFOA1.CPG_methylation_calls.bs_call.GRCh38.20160531.bw	BLUEPRINT
http://ftp.ebi.ac.uk/pub/databases/blueprint/data/homo_sapiens/GRCh38/bone_marrow/BM060814/segmented_neutrophil_of_bone_marrow/Bisulfite-Seq/CNAG/S00VFOA1.CPG_methylation_calls.bs_cov.GRCh38.20160531.bw	BLUEPRINT
http://ftp.ebi.ac.uk/pub/databases/blueprint/data/homo_sapiens/GRCh38/bone_marrow/BM190913/band_form_neutrophil/Bisulfite-Seq/CNAG/S00JMLA1.CPG_methylation_calls.bs_call.GRCh38.20160531.bw	BLUEPRINT
http://ftp.ebi.ac.uk/pub/databases/blueprint/data/homo_sapiens/GRCh38/bone_marrow/BM190913/band_form_neutrophil/Bisulfite-Seq/CNAG/S00JMLA1.CPG_methylation_calls.bs_cov.GRCh38.20160531.bw	BLUEPRINT
http://ftp.ebi.ac.uk/pub/databases/blueprint/data/homo_sapiens/GRCh38/bone_marrow/BM190913/neutrophilic_metamyelocyte/Bisulfite-Seq/CNAG/S00JKPA1.CPG_methylation_calls.bs_call.GRCh38.20160531.bw	BLUEPRINT
http://ftp.ebi.ac.uk/pub/databases/blueprint/data/homo_sapiens/GRCh38/bone_marrow/BM190913/neutrophilic_metamyelocyte/Bisulfite-Seq/CNAG/S00JKPA1.CPG_methylation_calls.bs_cov.GRCh38.20160531.bw	BLUEPRINT
http://ftp.ebi.ac.uk/pub/databases/blueprint/data/homo_sapiens/GRCh38/bone_marrow/BM190913/neutrophilic_myelocyte/Bisulfite-Seq/CNAG/S00JJRA1.CPG_methylation_calls.bs_call.GRCh38.20160531.bw	BLUEPRINT
http://ftp.ebi.ac.uk/pub/databases/blueprint/data/homo_sapiens/GRCh38/bone_marrow/BM190913/neutrophilic_myelocyte/Bisulfite-Seq/CNAG/S00JJRA1.CPG_methylation_calls.bs_cov.GRCh38.20160531.bw	BLUEPRINT
http://ftp.ebi.ac.uk/pub/databases/blueprint/data/homo_sapiens/GRCh38/bone_marrow/BM190913/segmented_neutrophil_of_bone_marrow/Bisulfite-Seq/CNAG/S00JNJA1.CPG_methylation_calls.bs_call.GRCh38.20160531.bw	BLUEPRINT
http://ftp.ebi.ac.uk/pub/databases/blueprint/data/homo_sapiens/GRCh38/bone_marrow/BM190913/segmented_neutrophil_of_bone_marrow/Bisulfite-Seq/CNAG/S00JNJA1.CPG_methylation_calls.bs_cov.GRCh38.20160531.bw	BLUEPRINT
http://ftp.ebi.ac.uk/pub/databases/blueprint/data/homo_sapiens/GRCh38/bone_marrow/F2012-2912/hematopoietic_multipotent_progenitor_cell/Bisulfite-Seq/CNAG/G199.CPG_methylation_calls.bs_call.GRCh38.20160531.bw	BLUEPRINT
http://ftp.ebi.ac.uk/pub/databases/blueprint/data/homo_sapiens/GRCh38/bone_marrow/F2012-2912/hematopoietic_multipotent_progenitor_cell/Bisulfite-Seq/CNAG/G199.CPG_methylation_calls.bs_cov.GRCh38.20160531.bw	BLUEPRINT
http://ftp.ebi.ac.uk/pub/databases/blueprint/data/homo_sapiens/GRCh38/bone_marrow/F2012-2912/hematopoietic_multipotent_progenitor_cell/Bisulfite-Seq/CNAG/HPC-V151.CPG_methylation_calls.bs_call.GRCh38.20160531.bw	BLUEPRINT
http://ftp.ebi.ac.uk/pub/databases/blueprint/data/homo_sapiens/GRCh38/bone_marrow/F2012-2912/hematopoietic_multipotent_progenitor_cell/Bisulfite-Seq/CNAG/HPC-V151.CPG_methylation_calls.bs_cov.GRCh38.20160531.bw	BLUEPRINT
http://ftp.ebi.ac.uk/pub/databases/blueprint/data/homo_sapiens/GRCh38/bone_marrow/F2012-2912/precursor_B_cell/Bisulfite-Seq/CNAG/PreB2C-V152.CPG_methylation_calls.bs_call.GRCh38.20160531.bw	BLUEPRINT
http://ftp.ebi.ac.uk/pub/databases/blueprint/data/homo_sapiens/GRCh38/bone_marrow/F2012-2912/precursor_B_cell/Bisulfite-Seq/CNAG/PreB2C-V152.CPG_methylation_calls.bs_cov.GRCh38.20160531.bw	BLUEPRINT
http://ftp.ebi.ac.uk/pub/databases/blueprint/data/homo_sapiens/GRCh38/bone_marrow/F2012-2912/precursor_lymphocyte_of_B_lineage/Bisulfite-Seq/CNAG/G200.CPG_methylation_calls.bs_call.GRCh38.20160531.bw	BLUEPRINT
http://ftp.ebi.ac.uk/pub/databases/blueprint/data/homo_sapiens/GRCh38/bone_marrow/F2012-2912/precursor_lymphocyte_of_B_lineage/Bisulfite-Seq/CNAG/G200.CPG_methylation_calls.bs_cov.GRCh38.20160531.bw	BLUEPRINT
http://ftp.ebi.ac.uk/pub/databases/blueprint/data/homo_sapiens/GRCh38/bone_marrow/MO7071/plasma_cell/Bisulfite-Seq/CNAG/G202.CPG_methylation_calls.bs_call.GRCh38.20160531.bw	BLUEPRINT
http://ftp.ebi.ac.uk/pub/databases/blueprint/data/homo_sapiens/GRCh38/bone_marrow/MO7071/plasma_cell/Bisulfite-Seq/CNAG/G202.CPG_methylation_calls.bs_cov.GRCh38.20160531.bw	BLUEPRINT
http://ftp.ebi.ac.uk/pub/databases/blueprint/data/homo_sapiens/GRCh38/bone_marrow/S0179D/Acute_Lymphocytic_Leukemia/Bisulfite-Seq/CNAG/S0179DA1.CPG_methylation_calls.bs_call.GRCh38.20160531.bw	BLUEPRINT
http://ftp.ebi.ac.uk/pub/databases/blueprint/data/homo_sapiens/GRCh38/bone_marrow/S0179D/Acute_Lymphocytic_Leukemia/Bisulfite-Seq/CNAG/S0179DA1.CPG_methylation_calls.bs_cov.GRCh38.20160531.bw	BLUEPRINT
http://ftp.ebi.ac.uk/pub/databases/blueprint/data/homo_sapiens/GRCh38/bone_marrow/S017E3/Acute_Lymphocytic_Leukemia/Bisulfite-Seq/CNAG/S017E3A1.CPG_methylation_calls.bs_call.GRCh38.20160531.bw	BLUEPRINT
http://ftp.ebi.ac.uk/pub/databases/blueprint/data/homo_sapiens/GRCh38/bone_marrow/S017E3/Acute_Lymphocytic_Leukemia/Bisulfite-Seq/CNAG/S017E3A1.CPG_methylation_calls.bs_cov.GRCh38.20160531.bw	BLUEPRINT
http://ftp.ebi.ac.uk/pub/databases/blueprint/data/homo_sapiens/GRCh38/bone_marrow/S01GRF/Acute_Lymphocytic_Leukemia/Bisulfite-Seq/CNAG/S01GRFA1.CPG_methylation_calls.bs_call.GRCh38.20160531.bw	BLUEPRINT
http://ftp.ebi.ac.uk/pub/databases/blueprint/data/homo_sapiens/GRCh38/bone_marrow/S01GRF/Acute_Lymphocytic_Leukemia/Bisulfite-Seq/CNAG/S01GRFA1.CPG_methylation_calls.bs_cov.GRCh38.20160531.bw	BLUEPRINT
http://ftp.ebi.ac.uk/pub/databases/blueprint/data/homo_sapiens/GRCh38/bone_marrow/S01GSD/Acute_Lymphocytic_Leukemia/Bisulfite-Seq/CNAG/S01GSDA1.CPG_methylation_calls.bs_call.GRCh38.20160531.bw	BLUEPRINT
http://ftp.ebi.ac.uk/pub/databases/blueprint/data/homo_sapiens/GRCh38/bone_marrow/S01GSD/Acute_Lymphocytic_Leukemia/Bisulfite-Seq/CNAG/S01GSDA1.CPG_methylation_calls.bs_cov.GRCh38.20160531.bw	BLUEPRINT
http://ftp.ebi.ac.uk/pub/databases/blueprint/data/homo_sapiens/GRCh38/bone_marrow/S01GTB/Acute_Lymphocytic_Leukemia/Bisulfite-Seq/CNAG/S01GTBA1.CPG_methylation_calls.bs_call.GRCh38.20160531.bw	BLUEPRINT
http://ftp.ebi.ac.uk/pub/databases/blueprint/data/homo_sapiens/GRCh38/bone_marrow/S01GTB/Acute_Lymphocytic_Leukemia/Bisulfite-Seq/CNAG/S01GTBA1.CPG_methylation_calls.bs_cov.GRCh38.20160531.bw	BLUEPRINT
http://ftp.ebi.ac.uk/pub/databases/blueprint/data/homo_sapiens/GRCh38/bone_marrow/UMCG00007/Acute_Myeloid_Leukemia/Bisulfite-Seq/CNAG/S00CYPA1.CPG_methylation_calls.bs_call.GRCh38.20160531.bw	BLUEPRINT
http://ftp.ebi.ac.uk/pub/databases/blueprint/data/homo_sapiens/GRCh38/bone_marrow/UMCG00007/Acute_Myeloid_Leukemia/Bisulfite-Seq/CNAG/S00CYPA1.CPG_methylation_calls.bs_cov.GRCh38.20160531.bw	BLUEPRINT
http://ftp.ebi.ac.uk/pub/databases/blueprint/data/homo_sapiens/GRCh38/bone_marrow/UMCG00011/Acute_Myeloid_Leukemia/Bisulfite-Seq/CNAG/S00D0FA1.CPG_methylation_calls.bs_call.GRCh38.20160531.bw	BLUEPRINT
http://ftp.ebi.ac.uk/pub/databases/blueprint/data/homo_sapiens/GRCh38/bone_marrow/UMCG00011/Acute_Myeloid_Leukemia/Bisulfite-Seq/CNAG/S00D0FA1.CPG_methylation_calls.bs_cov.GRCh38.20160531.bw	BLUEPRINT
http://ftp.ebi.ac.uk/pub/databases/blueprint/data/homo_sapiens/GRCh38/bone_marrow/UMCG00012/Acute_Myeloid_Leukemia/Bisulfite-Seq/CNAG/S00CXRA1.CPG_methylation_calls.bs_call.GRCh38.20160531.bw	BLUEPRINT
http://ftp.ebi.ac.uk/pub/databases/blueprint/data/homo_sapiens/GRCh38/bone_marrow/UMCG00012/Acute_Myeloid_Leukemia/Bisulfite-Seq/CNAG/S00CXRA1.CPG_methylation_calls.bs_cov.GRCh38.20160531.bw	BLUEPRINT
http://ftp.ebi.ac.uk/pub/databases/blueprint/data/homo_sapiens/GRCh38/bone_marrow/UMCG00014/Acute_Myeloid_Leukemia/Bisulfite-Seq/CNAG/S013M3A1.CPG_methylation_calls.bs_call.GRCh38.20160531.bw	BLUEPRINT
http://ftp.ebi.ac.uk/pub/databases/blueprint/data/homo_sapiens/GRCh38/bone_marrow/UMCG00014/Acute_Myeloid_Leukemia/Bisulfite-Seq/CNAG/S013M3A1.CPG_methylation_calls.bs_cov.GRCh38.20160531.bw	BLUEPRINT
http://ftp.ebi.ac.uk/pub/databases/blueprint/data/homo_sapiens/GRCh38/bone_marrow/UMCG00015/Acute_Myeloid_Leukemia/Bisulfite-Seq/CNAG/S013N1A1.CPG_methylation_calls.bs_call.GRCh38.20160531.bw	BLUEPRINT
http://ftp.ebi.ac.uk/pub/databases/blueprint/data/homo_sapiens/GRCh38/bone_marrow/UMCG00015/Acute_Myeloid_Leukemia/Bisulfite-Seq/CNAG/S013N1A1.CPG_methylation_calls.bs_cov.GRCh38.20160531.bw	BLUEPRINT
http://ftp.ebi.ac.uk/pub/databases/blueprint/data/homo_sapiens/GRCh38/bone_marrow/UMCG00017/Acute_Myeloid_Leukemia/Bisulfite-Seq/CNAG/S005FHA1.CPG_methylation_calls.bs_call.GRCh38.20160531.bw	BLUEPRINT
http://ftp.ebi.ac.uk/pub/databases/blueprint/data/homo_sapiens/GRCh38/bone_marrow/UMCG00017/Acute_Myeloid_Leukemia/Bisulfite-Seq/CNAG/S005FHA1.CPG_methylation_calls.bs_cov.GRCh38.20160531.bw	BLUEPRINT
http://ftp.ebi.ac.uk/pub/databases/blueprint/data/homo_sapiens/GRCh38/bone_marrow/UMCG00018/Acute_Myeloid_Leukemia/Bisulfite-Seq/CNAG/S005EJA1.CPG_methylation_calls.bs_call.GRCh38.20160531.bw	BLUEPRINT
http://ftp.ebi.ac.uk/pub/databases/blueprint/data/homo_sapiens/GRCh38/bone_marrow/UMCG00018/Acute_Myeloid_Leukemia/Bisulfite-Seq/CNAG/S005EJA1.CPG_methylation_calls.bs_cov.GRCh38.20160531.bw	BLUEPRINT
http://ftp.ebi.ac.uk/pub/databases/blueprint/data/homo_sapiens/GRCh38/bone_marrow/V156/plasma_cell/Bisulfite-Seq/CNAG/bmPCs-V156.CPG_methylation_calls.bs_call.GRCh38.20160531.bw	BLUEPRINT
http://ftp.ebi.ac.uk/pub/databases/blueprint/data/homo_sapiens/GRCh38/bone_marrow/V156/plasma_cell/Bisulfite-Seq/CNAG/bmPCs-V156.CPG_methylation_calls.bs_cov.GRCh38.20160531.bw	BLUEPRINT
http://ftp.ebi.ac.uk/pub/databases/blueprint/data/homo_sapiens/GRCh38/cord_blood/C00184/mature_neutrophil/Bisulfite-Seq/CNAG/C00184A3bs.CPG_methylation_calls.bs_call.GRCh38.20160531.bw	BLUEPRINT
http://ftp.ebi.ac.uk/pub/databases/blueprint/data/homo_sapiens/GRCh38/cord_blood/C00184/mature_neutrophil/Bisulfite-Seq/CNAG/C00184A3bs.CPG_methylation_calls.bs_cov.GRCh38.20160531.bw	BLUEPRINT
http://ftp.ebi.ac.uk/pub/databases/blueprint/data/homo_sapiens/GRCh38/cord_blood/C003K9/CD38-negative_naive_B_cell/Bisulfite-Seq/CNAG/C003K951.CPG_methylation_calls.bs_call.GRCh38.20160531.bw	BLUEPRINT
http://ftp.ebi.ac.uk/pub/databases/blueprint/data/homo_sapiens/GRCh38/cord_blood/C003K9/CD38-negative_naive_B_cell/Bisulfite-Seq/CNAG/C003K951.CPG_methylation_calls.bs_cov.GRCh38.20160531.bw	BLUEPRINT
http://ftp.ebi.ac.uk/pub/databases/blueprint/data/homo_sapiens/GRCh38/cord_blood/C004GD/mature_neutrophil/Bisulfite-Seq/CNAG/C004GD51.CPG_methylation_calls.bs_call.GRCh38.20160531.bw	BLUEPRINT
http://ftp.ebi.ac.uk/pub/databases/blueprint/data/homo_sapiens/GRCh38/cord_blood/C004GD/mature_neutrophil/Bisulfite-Seq/CNAG/C004GD51.CPG_methylation_calls.bs_cov.GRCh38.20160531.bw	BLUEPRINT
http://ftp.ebi.ac.uk/pub/databases/blueprint/data/homo_sapiens/GRCh38/cord_blood/C005PS/CD14-positive_CD16-negative_classical_monocyte/Bisulfite-Seq/CNAG/C005PS51.CPG_methylation_calls.bs_call.GRCh38.20160531.bw	BLUEPRINT
http://ftp.ebi.ac.uk/pub/databases/blueprint/data/homo_sapiens/GRCh38/cord_blood/C005PS/CD14-positive_CD16-negative_classical_monocyte/Bisulfite-Seq/CNAG/C005PS51.CPG_methylation_calls.bs_cov.GRCh38.20160531.bw	BLUEPRINT
http://ftp.ebi.ac.uk/pub/databases/blueprint/data/homo_sapiens/GRCh38/cord_blood/C0066P/CD8-positive_alpha-beta_T_cell/Bisulfite-Seq/CNAG/C0066P51.CPG_methylation_calls.bs_call.GRCh38.20160531.bw	BLUEPRINT
http://ftp.ebi.ac.uk/pub/databases/blueprint/data/homo_sapiens/GRCh38/cord_blood/C0066P/CD8-positive_alpha-beta_T_cell/Bisulfite-Seq/CNAG/C0066P51.CPG_methylation_calls.bs_cov.GRCh38.20160531.bw	BLUEPRINT
http://ftp.ebi.ac.uk/pub/databases/blueprint/data/homo_sapiens/GRCh38/cord_blood/C0067N/cytotoxic_CD56-dim_natural_killer_cell/Bisulfite-Seq/CNAG/C0067N51.CPG_methylation_calls.bs_call.GRCh38.20160531.bw	BLUEPRINT
http://ftp.ebi.ac.uk/pub/databases/blueprint/data/homo_sapiens/GRCh38/cord_blood/C0067N/cytotoxic_CD56-dim_natural_killer_cell/Bisulfite-Seq/CNAG/C0067N51.CPG_methylation_calls.bs_cov.GRCh38.20160531.bw	BLUEPRINT
http://ftp.ebi.ac.uk/pub/databases/blueprint/data/homo_sapiens/GRCh38/cord_blood/C0068L/CD38-negative_naive_B_cell/Bisulfite-Seq/CNAG/C0068L51.CPG_methylation_calls.bs_call.GRCh38.20160531.bw	BLUEPRINT
http://ftp.ebi.ac.uk/pub/databases/blueprint/data/homo_sapiens/GRCh38/cord_blood/C0068L/CD38-negative_naive_B_cell/Bisulfite-Seq/CNAG/C0068L51.CPG_methylation_calls.bs_cov.GRCh38.20160531.bw	BLUEPRINT
http://ftp.ebi.ac.uk/pub/databases/blueprint/data/homo_sapiens/GRCh38/cord_blood/S000RD/CD14-positive_CD16-negative_classical_monocyte/Bisulfite-Seq/CNAG/S000RD54.CPG_methylation_calls.bs_call.GRCh38.20160531.bw	BLUEPRINT
http://ftp.ebi.ac.uk/pub/databases/blueprint/data/homo_sapiens/GRCh38/cord_blood/S000RD/CD14-positive_CD16-negative_classical_monocyte/Bisulfite-Seq/CNAG/S000RD54.CPG_methylation_calls.bs_cov.GRCh38.20160531.bw	BLUEPRINT
http://ftp.ebi.ac.uk/pub/databases/blueprint/data/homo_sapiens/GRCh38/cord_blood/S0018A/inflammatory_macrophage/Bisulfite-Seq/CNAG/S0018A52.CPG_methylation_calls.bs_call.GRCh38.20160531.bw	BLUEPRINT
http://ftp.ebi.ac.uk/pub/databases/blueprint/data/homo_sapiens/GRCh38/cord_blood/S0018A/inflammatory_macrophage/Bisulfite-Seq/CNAG/S0018A52.CPG_methylation_calls.bs_cov.GRCh38.20160531.bw	BLUEPRINT
http://ftp.ebi.ac.uk/pub/databases/blueprint/data/homo_sapiens/GRCh38/cord_blood/S002R5/erythroblast/Bisulfite-Seq/CNAG/S002R551.CPG_methylation_calls.bs_call.GRCh38.20160531.bw	BLUEPRINT
http://ftp.ebi.ac.uk/pub/databases/blueprint/data/homo_sapiens/GRCh38/cord_blood/S002R5/erythroblast/Bisulfite-Seq/CNAG/S002R551.CPG_methylation_calls.bs_cov.GRCh38.20160531.bw	BLUEPRINT
http://ftp.ebi.ac.uk/pub/databases/blueprint/data/homo_sapiens/GRCh38/cord_blood/S002S3/erythroblast/Bisulfite-Seq/CNAG/S002S351.CPG_methylation_calls.bs_call.GRCh38.20160531.bw	BLUEPRINT
http://ftp.ebi.ac.uk/pub/databases/blueprint/data/homo_sapiens/GRCh38/cord_blood/S002S3/erythroblast/Bisulfite-Seq/CNAG/S002S351.CPG_methylation_calls.bs_cov.GRCh38.20160531.bw	BLUEPRINT
http://ftp.ebi.ac.uk/pub/databases/blueprint/data/homo_sapiens/GRCh38/cord_blood/S004AV/CD34-negative_CD41-positive_CD42-positive_megakaryocyte_cell/Bisulfite-Seq/CNAG/S004AV51.CPG_methylation_calls.bs_call.GRCh38.20160531.bw	BLUEPRINT
http://ftp.ebi.ac.uk/pub/databases/blueprint/data/homo_sapiens/GRCh38/cord_blood/S004AV/CD34-negative_CD41-positive_CD42-positive_megakaryocyte_cell/Bisulfite-Seq/CNAG/S004AV51.CPG_methylation_calls.bs_cov.GRCh38.20160531.bw	BLUEPRINT
http://ftp.ebi.ac.uk/pub/databases/blueprint/data/homo_sapiens/GRCh38/cord_blood/S004BT/CD34-negative_CD41-positive_CD42-positive_megakaryocyte_cell/Bisulfite-Seq/CNAG/S004BT51.CPG_methylation_calls.bs_call.GRCh38.20160531.bw	BLUEPRINT
http://ftp.ebi.ac.uk/pub/databases/blueprint/data/homo_sapiens/GRCh38/cord_blood/S004BT/CD34-negative_CD41-positive_CD42-positive_megakaryocyte_cell/Bisulfite-Seq/CNAG/S004BT51.CPG_methylation_calls.bs_cov.GRCh38.20160531.bw	BLUEPRINT
http://ftp.ebi.ac.uk/pub/databases/blueprint/data/homo_sapiens/GRCh38/cord_blood/S007SK/inflammatory_macrophage/Bisulfite-Seq/CNAG/S007SK51.CPG_methylation_calls.bs_call.GRCh38.20160531.bw	BLUEPRINT
http://ftp.ebi.ac.uk/pub/databases/blueprint/data/homo_sapiens/GRCh38/cord_blood/S007SK/inflammatory_macrophage/Bisulfite-Seq/CNAG/S007SK51.CPG_methylation_calls.bs_cov.GRCh38.20160531.bw	BLUEPRINT
http://ftp.ebi.ac.uk/pub/databases/blueprint/data/homo_sapiens/GRCh38/cord_blood/S00BHQ/macrophage/Bisulfite-Seq/CNAG/S00BHQ51.CPG_methylation_calls.bs_call.GRCh38.20160531.bw	BLUEPRINT
http://ftp.ebi.ac.uk/pub/databases/blueprint/data/homo_sapiens/GRCh38/cord_blood/S00BHQ/macrophage/Bisulfite-Seq/CNAG/S00BHQ51.CPG_methylation_calls.bs_cov.GRCh38.20160531.bw	BLUEPRINT
http://ftp.ebi.ac.uk/pub/databases/blueprint/data/homo_sapiens/GRCh38/cord_blood/S00BJM/endothelial_cell_of_umbilical_vein_proliferating/Bisulfite-Seq/CNAG/S00BJM51.CPG_methylation_calls.bs_call.GRCh38.20160531.bw	BLUEPRINT
http://ftp.ebi.ac.uk/pub/databases/blueprint/data/homo_sapiens/GRCh38/cord_blood/S00BJM/endothelial_cell_of_umbilical_vein_proliferating/Bisulfite-Seq/CNAG/S00BJM51.CPG_methylation_calls.bs_cov.GRCh38.20160531.bw	BLUEPRINT
http://ftp.ebi.ac.uk/pub/databases/blueprint/data/homo_sapiens/GRCh38/cord_blood/S00BJM/endothelial_cell_of_umbilical_vein_resting/Bisulfite-Seq/CNAG/S00BJM52.CPG_methylation_calls.bs_call.GRCh38.20160531.bw	BLUEPRINT
http://ftp.ebi.ac.uk/pub/databases/blueprint/data/homo_sapiens/GRCh38/cord_blood/S00BJM/endothelial_cell_of_umbilical_vein_resting/Bisulfite-Seq/CNAG/S00BJM52.CPG_methylation_calls.bs_cov.GRCh38.20160531.bw	BLUEPRINT
http://ftp.ebi.ac.uk/pub/databases/blueprint/data/homo_sapiens/GRCh38/cord_blood/S00C2F/CD8-positive_alpha-beta_T_cell/Bisulfite-Seq/CNAG/S00C2F51.CPG_methylation_calls.bs_call.GRCh38.20160531.bw	BLUEPRINT
http://ftp.ebi.ac.uk/pub/databases/blueprint/data/homo_sapiens/GRCh38/cord_blood/S00C2F/CD8-positive_alpha-beta_T_cell/Bisulfite-Seq/CNAG/S00C2F51.CPG_methylation_calls.bs_cov.GRCh38.20160531.bw	BLUEPRINT
http://ftp.ebi.ac.uk/pub/databases/blueprint/data/homo_sapiens/GRCh38/cord_blood/S00CP6/conventional_dendritic_cell/Bisulfite-Seq/CNAG/S00CP651.CPG_methylation_calls.bs_call.GRCh38.20160531.bw	BLUEPRINT
http://ftp.ebi.ac.uk/pub/databases/blueprint/data/homo_sapiens/GRCh38/cord_blood/S00CP6/conventional_dendritic_cell/Bisulfite-Seq/CNAG/S00CP651.CPG_methylation_calls.bs_cov.GRCh38.20160531.bw	BLUEPRINT
http://ftp.ebi.ac.uk/pub/databases/blueprint/data/homo_sapiens/GRCh38/cord_blood/S00D71/conventional_dendritic_cell/Bisulfite-Seq/CNAG/S00D7151.CPG_methylation_calls.bs_call.GRCh38.20160531.bw	BLUEPRINT
http://ftp.ebi.ac.uk/pub/databases/blueprint/data/homo_sapiens/GRCh38/cord_blood/S00D71/conventional_dendritic_cell/Bisulfite-Seq/CNAG/S00D7151.CPG_methylation_calls.bs_cov.GRCh38.20160531.bw	BLUEPRINT
http://ftp.ebi.ac.uk/pub/databases/blueprint/data/homo_sapiens/GRCh38/cord_blood/S00DCS/endothelial_cell_of_umbilical_vein_proliferating/Bisulfite-Seq/CNAG/S00DCS51.CPG_methylation_calls.bs_call.GRCh38.20160531.bw	BLUEPRINT
http://ftp.ebi.ac.uk/pub/databases/blueprint/data/homo_sapiens/GRCh38/cord_blood/S00DCS/endothelial_cell_of_umbilical_vein_proliferating/Bisulfite-Seq/CNAG/S00DCS51.CPG_methylation_calls.bs_cov.GRCh38.20160531.bw	BLUEPRINT
http://ftp.ebi.ac.uk/pub/databases/blueprint/data/homo_sapiens/GRCh38/cord_blood/S00DCS/endothelial_cell_of_umbilical_vein_resting/Bisulfite-Seq/CNAG/S00DCS53.CPG_methylation_calls.bs_call.GRCh38.20160531.bw	BLUEPRINT
http://ftp.ebi.ac.uk/pub/databases/blueprint/data/homo_sapiens/GRCh38/cord_blood/S00DCS/endothelial_cell_of_umbilical_vein_resting/Bisulfite-Seq/CNAG/S00DCS53.CPG_methylation_calls.bs_cov.GRCh38.20160531.bw	BLUEPRINT
http://ftp.ebi.ac.uk/pub/databases/blueprint/data/homo_sapiens/GRCh38/cord_blood/S00DVR/macrophage/Bisulfite-Seq/CNAG/S00DVR51.CPG_methylation_calls.bs_call.GRCh38.20160531.bw	BLUEPRINT
http://ftp.ebi.ac.uk/pub/databases/blueprint/data/homo_sapiens/GRCh38/cord_blood/S00DVR/macrophage/Bisulfite-Seq/CNAG/S00DVR51.CPG_methylation_calls.bs_cov.GRCh38.20160531.bw	BLUEPRINT
http://ftp.ebi.ac.uk/pub/databases/blueprint/data/homo_sapiens/GRCh38/cord_blood/S01E8O/cytotoxic_CD56-dim_natural_killer_cell/Bisulfite-Seq/CNAG/S01E8O51.CPG_methylation_calls.bs_call.GRCh38.20160531.bw	BLUEPRINT
http://ftp.ebi.ac.uk/pub/databases/blueprint/data/homo_sapiens/GRCh38/cord_blood/S01E8O/cytotoxic_CD56-dim_natural_killer_cell/Bisulfite-Seq/CNAG/S01E8O51.CPG_methylation_calls.bs_cov.GRCh38.20160531.bw	BLUEPRINT
http://ftp.ebi.ac.uk/pub/databases/blueprint/data/homo_sapiens/GRCh38/thymus_lymphoid_tissue/TH101/CD3-negative_CD4-positive_CD8-positive_double_positive_thymocyte/Bisulfite-Seq/CNAG/NECH0001_1.CPG_methylation_calls.bs_call.GRCh38.20160531.bw	BLUEPRINT
http://ftp.ebi.ac.uk/pub/databases/blueprint/data/homo_sapiens/GRCh38/thymus_lymphoid_tissue/TH101/CD3-negative_CD4-positive_CD8-positive_double_positive_thymocyte/Bisulfite-Seq/CNAG/NECH0001_1.CPG_methylation_calls.bs_cov.GRCh38.20160531.bw	BLUEPRINT
http://ftp.ebi.ac.uk/pub/databases/blueprint/data/homo_sapiens/GRCh38/thymus_lymphoid_tissue/TH101/CD3-positive_CD4-positive_CD8-positive_double_positive_thymocyte/Bisulfite-Seq/CNAG/S01G2SA1.CPG_methylation_calls.bs_call.GRCh38.20160531.bw	BLUEPRINT
http://ftp.ebi.ac.uk/pub/databases/blueprint/data/homo_sapiens/GRCh38/thymus_lymphoid_tissue/TH101/CD3-positive_CD4-positive_CD8-positive_double_positive_thymocyte/Bisulfite-Seq/CNAG/S01G2SA1.CPG_methylation_calls.bs_cov.GRCh38.20160531.bw	BLUEPRINT
http://ftp.ebi.ac.uk/pub/databases/blueprint/data/homo_sapiens/GRCh38/thymus_lymphoid_tissue/TH101/CD4-positive_alpha-beta_thymocyte/Bisulfite-Seq/CNAG/NECH0001_2.CPG_methylation_calls.bs_call.GRCh38.20160531.bw	BLUEPRINT
http://ftp.ebi.ac.uk/pub/databases/blueprint/data/homo_sapiens/GRCh38/thymus_lymphoid_tissue/TH101/CD4-positive_alpha-beta_thymocyte/Bisulfite-Seq/CNAG/NECH0001_2.CPG_methylation_calls.bs_cov.GRCh38.20160531.bw	BLUEPRINT
http://ftp.ebi.ac.uk/pub/databases/blueprint/data/homo_sapiens/GRCh38/thymus_lymphoid_tissue/TH101/CD8-positive_alpha-beta_thymocyte/Bisulfite-Seq/CNAG/NECH0001_3.CPG_methylation_calls.bs_call.GRCh38.20160531.bw	BLUEPRINT
http://ftp.ebi.ac.uk/pub/databases/blueprint/data/homo_sapiens/GRCh38/thymus_lymphoid_tissue/TH101/CD8-positive_alpha-beta_thymocyte/Bisulfite-Seq/CNAG/NECH0001_3.CPG_methylation_calls.bs_cov.GRCh38.20160531.bw	BLUEPRINT
http://ftp.ebi.ac.uk/pub/databases/blueprint/data/homo_sapiens/GRCh38/thymus_lymphoid_tissue/TH110/thymocyte/Bisulfite-Seq/CNAG/NECH0002_1.CPG_methylation_calls.bs_call.GRCh38.20160531.bw	BLUEPRINT
http://ftp.ebi.ac.uk/pub/databases/blueprint/data/homo_sapiens/GRCh38/thymus_lymphoid_tissue/TH110/thymocyte/Bisulfite-Seq/CNAG/NECH0002_1.CPG_methylation_calls.bs_cov.GRCh38.20160531.bw	BLUEPRINT
http://ftp.ebi.ac.uk/pub/databases/blueprint/data/homo_sapiens/GRCh38/thymus_lymphoid_tissue/TH91/CD3-negative_CD4-positive_CD8-positive_double_positive_thymocyte/Bisulfite-Seq/CNAG/S010NDA1.CPG_methylation_calls.bs_call.GRCh38.20160531.bw	BLUEPRINT
http://ftp.ebi.ac.uk/pub/databases/blueprint/data/homo_sapiens/GRCh38/thymus_lymphoid_tissue/TH91/CD3-negative_CD4-positive_CD8-positive_double_positive_thymocyte/Bisulfite-Seq/CNAG/S010NDA1.CPG_methylation_calls.bs_cov.GRCh38.20160531.bw	BLUEPRINT
http://ftp.ebi.ac.uk/pub/databases/blueprint/data/homo_sapiens/GRCh38/thymus_lymphoid_tissue/TH91/CD3-positive_CD4-positive_CD8-positive_double_positive_thymocyte/Bisulfite-Seq/CNAG/S010Q7A1.CPG_methylation_calls.bs_call.GRCh38.20160531.bw	BLUEPRINT
http://ftp.ebi.ac.uk/pub/databases/blueprint/data/homo_sapiens/GRCh38/thymus_lymphoid_tissue/TH91/CD3-positive_CD4-positive_CD8-positive_double_positive_thymocyte/Bisulfite-Seq/CNAG/S010Q7A1.CPG_methylation_calls.bs_cov.GRCh38.20160531.bw	BLUEPRINT
http://ftp.ebi.ac.uk/pub/databases/blueprint/data/homo_sapiens/GRCh38/thymus_lymphoid_tissue/TH91/CD4-positive_alpha-beta_thymocyte/Bisulfite-Seq/CNAG/S010R5A1.CPG_methylation_calls.bs_call.GRCh38.20160531.bw	BLUEPRINT
http://ftp.ebi.ac.uk/pub/databases/blueprint/data/homo_sapiens/GRCh38/thymus_lymphoid_tissue/TH91/CD4-positive_alpha-beta_thymocyte/Bisulfite-Seq/CNAG/S010R5A1.CPG_methylation_calls.bs_cov.GRCh38.20160531.bw	BLUEPRINT
http://ftp.ebi.ac.uk/pub/databases/blueprint/data/homo_sapiens/GRCh38/thymus_lymphoid_tissue/TH91/CD8-positive_alpha-beta_thymocyte/Bisulfite-Seq/CNAG/S010S3A1.CPG_methylation_calls.bs_call.GRCh38.20160531.bw	BLUEPRINT
http://ftp.ebi.ac.uk/pub/databases/blueprint/data/homo_sapiens/GRCh38/thymus_lymphoid_tissue/TH91/CD8-positive_alpha-beta_thymocyte/Bisulfite-Seq/CNAG/S010S3A1.CPG_methylation_calls.bs_cov.GRCh38.20160531.bw	BLUEPRINT
http://ftp.ebi.ac.uk/pub/databases/blueprint/data/homo_sapiens/GRCh38/tonsil/T11_8/germinal_center_B_cell/Bisulfite-Seq/CNAG/G201.CPG_methylation_calls.bs_call.GRCh38.20160531.bw	BLUEPRINT
http://ftp.ebi.ac.uk/pub/databases/blueprint/data/homo_sapiens/GRCh38/tonsil/T11_8/germinal_center_B_cell/Bisulfite-Seq/CNAG/G201.CPG_methylation_calls.bs_cov.GRCh38.20160531.bw	BLUEPRINT
http://ftp.ebi.ac.uk/pub/databases/blueprint/data/homo_sapiens/GRCh38/tonsil/T12_20/plasma_cell/Bisulfite-Seq/CNAG/PC_T12_20.CPG_methylation_calls.bs_call.GRCh38.20160531.bw	BLUEPRINT
http://ftp.ebi.ac.uk/pub/databases/blueprint/data/homo_sapiens/GRCh38/tonsil/T12_20/plasma_cell/Bisulfite-Seq/CNAG/PC_T12_20.CPG_methylation_calls.bs_cov.GRCh38.20160531.bw	BLUEPRINT
http://ftp.ebi.ac.uk/pub/databases/blueprint/data/homo_sapiens/GRCh38/tonsil/T13_1/plasma_cell/Bisulfite-Seq/CNAG/PC_T13_1.CPG_methylation_calls.bs_call.GRCh38.20160531.bw	BLUEPRINT
http://ftp.ebi.ac.uk/pub/databases/blueprint/data/homo_sapiens/GRCh38/tonsil/T13_1/plasma_cell/Bisulfite-Seq/CNAG/PC_T13_1.CPG_methylation_calls.bs_cov.GRCh38.20160531.bw	BLUEPRINT
http://ftp.ebi.ac.uk/pub/databases/blueprint/data/homo_sapiens/GRCh38/tonsil/T14_10/germinal_center_B_cell/Bisulfite-Seq/CNAG/GC_T14_10.CPG_methylation_calls.bs_call.GRCh38.20160531.bw	BLUEPRINT
http://ftp.ebi.ac.uk/pub/databases/blueprint/data/homo_sapiens/GRCh38/tonsil/T14_10/germinal_center_B_cell/Bisulfite-Seq/CNAG/GC_T14_10.CPG_methylation_calls.bs_cov.GRCh38.20160531.bw	BLUEPRINT
http://ftp.ebi.ac.uk/pub/databases/blueprint/data/homo_sapiens/GRCh38/tonsil/T14_10/plasma_cell/Bisulfite-Seq/CNAG/PC_T14_10.CPG_methylation_calls.bs_call.GRCh38.20160531.bw	BLUEPRINT
http://ftp.ebi.ac.uk/pub/databases/blueprint/data/homo_sapiens/GRCh38/tonsil/T14_10/plasma_cell/Bisulfite-Seq/CNAG/PC_T14_10.CPG_methylation_calls.bs_cov.GRCh38.20160531.bw	BLUEPRINT
http://ftp.ebi.ac.uk/pub/databases/blueprint/data/homo_sapiens/GRCh38/tonsil/T14_11/germinal_center_B_cell/Bisulfite-Seq/CNAG/GC_T14_11.CPG_methylation_calls.bs_call.GRCh38.20160531.bw	BLUEPRINT
http://ftp.ebi.ac.uk/pub/databases/blueprint/data/homo_sapiens/GRCh38/tonsil/T14_11/germinal_center_B_cell/Bisulfite-Seq/CNAG/GC_T14_11.CPG_methylation_calls.bs_cov.GRCh38.20160531.bw	BLUEPRINT
http://ftp.ebi.ac.uk/pub/databases/blueprint/data/homo_sapiens/GRCh38/venous_blood/007MCL/Mantle_Cell_Lymphoma/Bisulfite-Seq/CNAG/S01FJZA1.CPG_methylation_calls.bs_call.GRCh38.20160531.bw	BLUEPRINT
http://ftp.ebi.ac.uk/pub/databases/blueprint/data/homo_sapiens/GRCh38/venous_blood/007MCL/Mantle_Cell_Lymphoma/Bisulfite-Seq/CNAG/S01FJZA1.CPG_methylation_calls.bs_cov.GRCh38.20160531.bw	BLUEPRINT
http://ftp.ebi.ac.uk/pub/databases/blueprint/data/homo_sapiens/GRCh38/venous_blood/110CLL/Chronic_Lymphocytic_Leukemia/Bisulfite-Seq/CNAG/S00AYXU1.CPG_methylation_calls.bs_call.GRCh38.20160531.bw	BLUEPRINT
http://ftp.ebi.ac.uk/pub/databases/blueprint/data/homo_sapiens/GRCh38/venous_blood/110CLL/Chronic_Lymphocytic_Leukemia/Bisulfite-Seq/CNAG/S00AYXU1.CPG_methylation_calls.bs_cov.GRCh38.20160531.bw	BLUEPRINT
http://ftp.ebi.ac.uk/pub/databases/blueprint/data/homo_sapiens/GRCh38/venous_blood/1228CLL/Chronic_Lymphocytic_Leukemia/Bisulfite-Seq/CNAG/S01FG4A1.CPG_methylation_calls.bs_call.GRCh38.20160531.bw	BLUEPRINT
http://ftp.ebi.ac.uk/pub/databases/blueprint/data/homo_sapiens/GRCh38/venous_blood/1228CLL/Chronic_Lymphocytic_Leukemia/Bisulfite-Seq/CNAG/S01FG4A1.CPG_methylation_calls.bs_cov.GRCh38.20160531.bw	BLUEPRINT
http://ftp.ebi.ac.uk/pub/databases/blueprint/data/homo_sapiens/GRCh38/venous_blood/12CLL/Chronic_Lymphocytic_Leukemia/Bisulfite-Seq/CNAG/S00B0NU1.CPG_methylation_calls.bs_call.GRCh38.20160531.bw	BLUEPRINT
http://ftp.ebi.ac.uk/pub/databases/blueprint/data/homo_sapiens/GRCh38/venous_blood/12CLL/Chronic_Lymphocytic_Leukemia/Bisulfite-Seq/CNAG/S00B0NU1.CPG_methylation_calls.bs_cov.GRCh38.20160531.bw	BLUEPRINT
http://ftp.ebi.ac.uk/pub/databases/blueprint/data/homo_sapiens/GRCh38/venous_blood/145.2/CD4-positive_alpha-beta_T_cell/Bisulfite-Seq/CNAG/P582.CPG_methylation_calls.bs_call.GRCh38.20160531.bw	BLUEPRINT
http://ftp.ebi.ac.uk/pub/databases/blueprint/data/homo_sapiens/GRCh38/venous_blood/145.2/CD4-positive_alpha-beta_T_cell/Bisulfite-Seq/CNAG/P582.CPG_methylation_calls.bs_cov.GRCh38.20160531.bw	BLUEPRINT
http://ftp.ebi.ac.uk/pub/databases/blueprint/data/homo_sapiens/GRCh38/venous_blood/1525CLL/Chronic_Lymphocytic_Leukemia/Bisulfite-Seq/CNAG/S00B2JA1.CPG_methylation_calls.bs_call.GRCh38.20160531.bw	BLUEPRINT
http://ftp.ebi.ac.uk/pub/databases/blueprint/data/homo_sapiens/GRCh38/venous_blood/1525CLL/Chronic_Lymphocytic_Leukemia/Bisulfite-Seq/CNAG/S00B2JA1.CPG_methylation_calls.bs_cov.GRCh38.20160531.bw	BLUEPRINT
http://ftp.ebi.ac.uk/pub/databases/blueprint/data/homo_sapiens/GRCh38/venous_blood/1532CLL/Chronic_Lymphocytic_Leukemia/Bisulfite-Seq/CNAG/S00GPRA1.CPG_methylation_calls.bs_call.GRCh38.20160531.bw	BLUEPRINT
http://ftp.ebi.ac.uk/pub/databases/blueprint/data/homo_sapiens/GRCh38/venous_blood/1532CLL/Chronic_Lymphocytic_Leukemia/Bisulfite-Seq/CNAG/S00GPRA1.CPG_methylation_calls.bs_cov.GRCh38.20160531.bw	BLUEPRINT
http://ftp.ebi.ac.uk/pub/databases/blueprint/data/homo_sapiens/GRCh38/venous_blood/182CLL/Chronic_Lymphocytic_Leukemia/Bisulfite-Seq/CNAG/S00B1LU1.CPG_methylation_calls.bs_call.GRCh38.20160531.bw	BLUEPRINT
http://ftp.ebi.ac.uk/pub/databases/blueprint/data/homo_sapiens/GRCh38/venous_blood/182CLL/Chronic_Lymphocytic_Leukemia/Bisulfite-Seq/CNAG/S00B1LU1.CPG_methylation_calls.bs_cov.GRCh38.20160531.bw	BLUEPRINT
http://ftp.ebi.ac.uk/pub/databases/blueprint/data/homo_sapiens/GRCh38/venous_blood/2392MCL/Mantle_Cell_Lymphoma/Bisulfite-Seq/CNAG/S01FKXA1.CPG_methylation_calls.bs_call.GRCh38.20160531.bw	BLUEPRINT
http://ftp.ebi.ac.uk/pub/databases/blueprint/data/homo_sapiens/GRCh38/venous_blood/2392MCL/Mantle_Cell_Lymphoma/Bisulfite-Seq/CNAG/S01FKXA1.CPG_methylation_calls.bs_cov.GRCh38.20160531.bw	BLUEPRINT
http://ftp.ebi.ac.uk/pub/databases/blueprint/data/homo_sapiens/GRCh38/venous_blood/299.2/CD4-positive_alpha-beta_T_cell/Bisulfite-Seq/CNAG/P584.CPG_methylation_calls.bs_call.GRCh38.20160531.bw	BLUEPRINT
http://ftp.ebi.ac.uk/pub/databases/blueprint/data/homo_sapiens/GRCh38/venous_blood/299.2/CD4-positive_alpha-beta_T_cell/Bisulfite-Seq/CNAG/P584.CPG_methylation_calls.bs_cov.GRCh38.20160531.bw	BLUEPRINT
http://ftp.ebi.ac.uk/pub/databases/blueprint/data/homo_sapiens/GRCh38/venous_blood/329.2/CD4-positive_alpha-beta_T_cell/Bisulfite-Seq/CNAG/P586.CPG_methylation_calls.bs_call.GRCh38.20160531.bw	BLUEPRINT
http://ftp.ebi.ac.uk/pub/databases/blueprint/data/homo_sapiens/GRCh38/venous_blood/329.2/CD4-positive_alpha-beta_T_cell/Bisulfite-Seq/CNAG/P586.CPG_methylation_calls.bs_cov.GRCh38.20160531.bw	BLUEPRINT
http://ftp.ebi.ac.uk/pub/databases/blueprint/data/homo_sapiens/GRCh38/venous_blood/5.2/CD4-positive_alpha-beta_T_cell/Bisulfite-Seq/CNAG/P580.CPG_methylation_calls.bs_call.GRCh38.20160531.bw	BLUEPRINT
http://ftp.ebi.ac.uk/pub/databases/blueprint/data/homo_sapiens/GRCh38/venous_blood/5.2/CD4-positive_alpha-beta_T_cell/Bisulfite-Seq/CNAG/P580.CPG_methylation_calls.bs_cov.GRCh38.20160531.bw	BLUEPRINT
http://ftp.ebi.ac.uk/pub/databases/blueprint/data/homo_sapiens/GRCh38/venous_blood/6902MCL/Mantle_Cell_Lymphoma/Bisulfite-Seq/CNAG/S01FE8A1.CPG_methylation_calls.bs_call.GRCh38.20160531.bw	BLUEPRINT
http://ftp.ebi.ac.uk/pub/databases/blueprint/data/homo_sapiens/GRCh38/venous_blood/6902MCL/Mantle_Cell_Lymphoma/Bisulfite-Seq/CNAG/S01FE8A1.CPG_methylation_calls.bs_cov.GRCh38.20160531.bw	BLUEPRINT
http://ftp.ebi.ac.uk/pub/databases/blueprint/data/homo_sapiens/GRCh38/venous_blood/817-03MCL/Mantle_Cell_Lymphoma/Bisulfite-Seq/CNAG/S01FF6A1.CPG_methylation_calls.bs_call.GRCh38.20160531.bw	BLUEPRINT
http://ftp.ebi.ac.uk/pub/databases/blueprint/data/homo_sapiens/GRCh38/venous_blood/817-03MCL/Mantle_Cell_Lymphoma/Bisulfite-Seq/CNAG/S01FF6A1.CPG_methylation_calls.bs_cov.GRCh38.20160531.bw	BLUEPRINT
http://ftp.ebi.ac.uk/pub/databases/blueprint/data/homo_sapiens/GRCh38/venous_blood/8761MCL/Mantle_Cell_Lymphoma/Bisulfite-Seq/CNAG/S01FH2A1.CPG_methylation_calls.bs_call.GRCh38.20160531.bw	BLUEPRINT
http://ftp.ebi.ac.uk/pub/databases/blueprint/data/homo_sapiens/GRCh38/venous_blood/8761MCL/Mantle_Cell_Lymphoma/Bisulfite-Seq/CNAG/S01FH2A1.CPG_methylation_calls.bs_cov.GRCh38.20160531.bw	BLUEPRINT
http://ftp.ebi.ac.uk/pub/databases/blueprint/data/homo_sapiens/GRCh38/venous_blood/BC2_0/osteoclast/Bisulfite-Seq/CNAG/S01GKTA1.CPG_methylation_calls.bs_call.GRCh38.20160531.bw	BLUEPRINT
http://ftp.ebi.ac.uk/pub/databases/blueprint/data/homo_sapiens/GRCh38/venous_blood/BC2_0/osteoclast/Bisulfite-Seq/CNAG/S01GKTA1.CPG_methylation_calls.bs_cov.GRCh38.20160531.bw	BLUEPRINT
http://ftp.ebi.ac.uk/pub/databases/blueprint/data/homo_sapiens/GRCh38/venous_blood/BC2_10/osteoclast/Bisulfite-Seq/CNAG/S01GMPA1.CPG_methylation_calls.bs_call.GRCh38.20160531.bw	BLUEPRINT
http://ftp.ebi.ac.uk/pub/databases/blueprint/data/homo_sapiens/GRCh38/venous_blood/BC2_10/osteoclast/Bisulfite-Seq/CNAG/S01GMPA1.CPG_methylation_calls.bs_cov.GRCh38.20160531.bw	BLUEPRINT
http://ftp.ebi.ac.uk/pub/databases/blueprint/data/homo_sapiens/GRCh38/venous_blood/C000S5/CD14-positive_CD16-negative_classical_monocyte/Bisulfite-Seq/CNAG/C000S5A1bs.CPG_methylation_calls.bs_call.GRCh38.20160531.bw	BLUEPRINT
http://ftp.ebi.ac.uk/pub/databases/blueprint/data/homo_sapiens/GRCh38/venous_blood/C000S5/CD14-positive_CD16-negative_classical_monocyte/Bisulfite-Seq/CNAG/C000S5A1bs.CPG_methylation_calls.bs_cov.GRCh38.20160531.bw	BLUEPRINT
http://ftp.ebi.ac.uk/pub/databases/blueprint/data/homo_sapiens/GRCh38/venous_blood/C000S5/mature_neutrophil/Bisulfite-Seq/CNAG/C000S5A2bs.CPG_methylation_calls.bs_call.GRCh38.20160531.bw	BLUEPRINT
http://ftp.ebi.ac.uk/pub/databases/blueprint/data/homo_sapiens/GRCh38/venous_blood/C000S5/mature_neutrophil/Bisulfite-Seq/CNAG/C000S5A2bs.CPG_methylation_calls.bs_cov.GRCh38.20160531.bw	BLUEPRINT
http://ftp.ebi.ac.uk/pub/databases/blueprint/data/homo_sapiens/GRCh38/venous_blood/C0010K/CD14-positive_CD16-negative_classical_monocyte/Bisulfite-Seq/CNAG/C0010KA2bs.CPG_methylation_calls.bs_call.GRCh38.20160531.bw	BLUEPRINT
http://ftp.ebi.ac.uk/pub/databases/blueprint/data/homo_sapiens/GRCh38/venous_blood/C0010K/CD14-positive_CD16-negative_classical_monocyte/Bisulfite-Seq/CNAG/C0010KA2bs.CPG_methylation_calls.bs_cov.GRCh38.20160531.bw	BLUEPRINT
http://ftp.ebi.ac.uk/pub/databases/blueprint/data/homo_sapiens/GRCh38/venous_blood/C0010K/mature_neutrophil/Bisulfite-Seq/CNAG/C0010KA1bs.CPG_methylation_calls.bs_call.GRCh38.20160531.bw	BLUEPRINT
http://ftp.ebi.ac.uk/pub/databases/blueprint/data/homo_sapiens/GRCh38/venous_blood/C0010K/mature_neutrophil/Bisulfite-Seq/CNAG/C0010KA1bs.CPG_methylation_calls.bs_cov.GRCh38.20160531.bw	BLUEPRINT
http://ftp.ebi.ac.uk/pub/databases/blueprint/data/homo_sapiens/GRCh38/venous_blood/C0011I/mature_neutrophil/Bisulfite-Seq/CNAG/C0011IA3bs.CPG_methylation_calls.bs_call.GRCh38.20160531.bw	BLUEPRINT
http://ftp.ebi.ac.uk/pub/databases/blueprint/data/homo_sapiens/GRCh38/venous_blood/C0011I/mature_neutrophil/Bisulfite-Seq/CNAG/C0011IA3bs.CPG_methylation_calls.bs_cov.GRCh38.20160531.bw	BLUEPRINT
http://ftp.ebi.ac.uk/pub/databases/blueprint/data/homo_sapiens/GRCh38/venous_blood/C001UY/CD14-positive_CD16-negative_classical_monocyte/Bisulfite-Seq/CNAG/C001UYA3bs.CPG_methylation_calls.bs_call.GRCh38.20160531.bw	BLUEPRINT
http://ftp.ebi.ac.uk/pub/databases/blueprint/data/homo_sapiens/GRCh38/venous_blood/C001UY/CD14-positive_CD16-negative_classical_monocyte/Bisulfite-Seq/CNAG/C001UYA3bs.CPG_methylation_calls.bs_cov.GRCh38.20160531.bw	BLUEPRINT
http://ftp.ebi.ac.uk/pub/databases/blueprint/data/homo_sapiens/GRCh38/venous_blood/C001UY/mature_neutrophil/Bisulfite-Seq/CNAG/C001UYA1bs.CPG_methylation_calls.bs_call.GRCh38.20160531.bw	BLUEPRINT
http://ftp.ebi.ac.uk/pub/databases/blueprint/data/homo_sapiens/GRCh38/venous_blood/C001UY/mature_neutrophil/Bisulfite-Seq/CNAG/C001UYA1bs.CPG_methylation_calls.bs_cov.GRCh38.20160531.bw	BLUEPRINT
http://ftp.ebi.ac.uk/pub/databases/blueprint/data/homo_sapiens/GRCh38/venous_blood/C00256/CD8-positive_alpha-beta_T_cell/Bisulfite-Seq/CNAG/C00256A1bs.CPG_methylation_calls.bs_call.GRCh38.20160531.bw	BLUEPRINT
http://ftp.ebi.ac.uk/pub/databases/blueprint/data/homo_sapiens/GRCh38/venous_blood/C00256/CD8-positive_alpha-beta_T_cell/Bisulfite-Seq/CNAG/C00256A1bs.CPG_methylation_calls.bs_cov.GRCh38.20160531.bw	BLUEPRINT
http://ftp.ebi.ac.uk/pub/databases/blueprint/data/homo_sapiens/GRCh38/venous_blood/C00256/effector_memory_CD8-positive_alpha-beta_T_cell/Bisulfite-Seq/CNAG/C00256A3bs.CPG_methylation_calls.bs_call.GRCh38.20160531.bw	BLUEPRINT
http://ftp.ebi.ac.uk/pub/databases/blueprint/data/homo_sapiens/GRCh38/venous_blood/C00256/effector_memory_CD8-positive_alpha-beta_T_cell/Bisulfite-Seq/CNAG/C00256A3bs.CPG_methylation_calls.bs_cov.GRCh38.20160531.bw	BLUEPRINT
http://ftp.ebi.ac.uk/pub/databases/blueprint/data/homo_sapiens/GRCh38/venous_blood/C002CT/cytotoxic_CD56-dim_natural_killer_cell/Bisulfite-Seq/CNAG/C002CTA1bs.CPG_methylation_calls.bs_call.GRCh38.20160531.bw	BLUEPRINT
http://ftp.ebi.ac.uk/pub/databases/blueprint/data/homo_sapiens/GRCh38/venous_blood/C002CT/cytotoxic_CD56-dim_natural_killer_cell/Bisulfite-Seq/CNAG/C002CTA1bs.CPG_methylation_calls.bs_cov.GRCh38.20160531.bw	BLUEPRINT
http://ftp.ebi.ac.uk/pub/databases/blueprint/data/homo_sapiens/GRCh38/venous_blood/C003JB/class_switched_memory_B_cell/Bisulfite-Seq/CNAG/C003JB51.CPG_methylation_calls.bs_call.GRCh38.20160531.bw	BLUEPRINT
http://ftp.ebi.ac.uk/pub/databases/blueprint/data/homo_sapiens/GRCh38/venous_blood/C003JB/class_switched_memory_B_cell/Bisulfite-Seq/CNAG/C003JB51.CPG_methylation_calls.bs_cov.GRCh38.20160531.bw	BLUEPRINT
http://ftp.ebi.ac.uk/pub/databases/blueprint/data/homo_sapiens/GRCh38/venous_blood/C003N3/memory_B_cell/Bisulfite-Seq/CNAG/C003N351.CPG_methylation_calls.bs_call.GRCh38.20160531.bw	BLUEPRINT
http://ftp.ebi.ac.uk/pub/databases/blueprint/data/homo_sapiens/GRCh38/venous_blood/C003N3/memory_B_cell/Bisulfite-Seq/CNAG/C003N351.CPG_methylation_calls.bs_cov.GRCh38.20160531.bw	BLUEPRINT
http://ftp.ebi.ac.uk/pub/databases/blueprint/data/homo_sapiens/GRCh38/venous_blood/C003VO/CD8-positive_alpha-beta_T_cell/Bisulfite-Seq/CNAG/C003VO55.CPG_methylation_calls.bs_call.GRCh38.20160531.bw	BLUEPRINT
http://ftp.ebi.ac.uk/pub/databases/blueprint/data/homo_sapiens/GRCh38/venous_blood/C003VO/CD8-positive_alpha-beta_T_cell/Bisulfite-Seq/CNAG/C003VO55.CPG_methylation_calls.bs_cov.GRCh38.20160531.bw	BLUEPRINT
http://ftp.ebi.ac.uk/pub/databases/blueprint/data/homo_sapiens/GRCh38/venous_blood/C003VO/central_memory_CD8-positive_alpha-beta_T_cell/Bisulfite-Seq/CNAG/C003VO56.CPG_methylation_calls.bs_call.GRCh38.20160531.bw	BLUEPRINT
http://ftp.ebi.ac.uk/pub/databases/blueprint/data/homo_sapiens/GRCh38/venous_blood/C003VO/central_memory_CD8-positive_alpha-beta_T_cell/Bisulfite-Seq/CNAG/C003VO56.CPG_methylation_calls.bs_cov.GRCh38.20160531.bw	BLUEPRINT
http://ftp.ebi.ac.uk/pub/databases/blueprint/data/homo_sapiens/GRCh38/venous_blood/C004SQ/CD14-positive_CD16-negative_classical_monocyte/Bisulfite-Seq/CNAG/C004SQ51.CPG_methylation_calls.bs_call.GRCh38.20160531.bw	BLUEPRINT
http://ftp.ebi.ac.uk/pub/databases/blueprint/data/homo_sapiens/GRCh38/venous_blood/C004SQ/CD14-positive_CD16-negative_classical_monocyte/Bisulfite-Seq/CNAG/C004SQ51.CPG_methylation_calls.bs_cov.GRCh38.20160531.bw	BLUEPRINT
http://ftp.ebi.ac.uk/pub/databases/blueprint/data/homo_sapiens/GRCh38/venous_blood/C005UI/central_memory_CD8-positive_alpha-beta_T_cell/Bisulfite-Seq/CNAG/C005UI52.CPG_methylation_calls.bs_call.GRCh38.20160531.bw	BLUEPRINT
http://ftp.ebi.ac.uk/pub/databases/blueprint/data/homo_sapiens/GRCh38/venous_blood/C005UI/central_memory_CD8-positive_alpha-beta_T_cell/Bisulfite-Seq/CNAG/C005UI52.CPG_methylation_calls.bs_cov.GRCh38.20160531.bw	BLUEPRINT
http://ftp.ebi.ac.uk/pub/databases/blueprint/data/homo_sapiens/GRCh38/venous_blood/C005VG/macrophage/Bisulfite-Seq/CNAG/C005VG51.CPG_methylation_calls.bs_call.GRCh38.20160531.bw	BLUEPRINT
http://ftp.ebi.ac.uk/pub/databases/blueprint/data/homo_sapiens/GRCh38/venous_blood/C005VG/macrophage/Bisulfite-Seq/CNAG/C005VG51.CPG_methylation_calls.bs_cov.GRCh38.20160531.bw	BLUEPRINT
http://ftp.ebi.ac.uk/pub/databases/blueprint/data/homo_sapiens/GRCh38/venous_blood/C006G5/cytotoxic_CD56-dim_natural_killer_cell/Bisulfite-Seq/CNAG/C006G551.CPG_methylation_calls.bs_call.GRCh38.20160531.bw	BLUEPRINT
http://ftp.ebi.ac.uk/pub/databases/blueprint/data/homo_sapiens/GRCh38/venous_blood/C006G5/cytotoxic_CD56-dim_natural_killer_cell/Bisulfite-Seq/CNAG/C006G551.CPG_methylation_calls.bs_cov.GRCh38.20160531.bw	BLUEPRINT
http://ftp.ebi.ac.uk/pub/databases/blueprint/data/homo_sapiens/GRCh38/venous_blood/MS49/T-cell_Prolymphocytic_Leukemia/Bisulfite-Seq/CNAG/S0145XU1.CPG_methylation_calls.bs_call.GRCh38.20160531.bw	BLUEPRINT
http://ftp.ebi.ac.uk/pub/databases/blueprint/data/homo_sapiens/GRCh38/venous_blood/MS49/T-cell_Prolymphocytic_Leukemia/Bisulfite-Seq/CNAG/S0145XU1.CPG_methylation_calls.bs_cov.GRCh38.20160531.bw	BLUEPRINT
http://ftp.ebi.ac.uk/pub/databases/blueprint/data/homo_sapiens/GRCh38/venous_blood/NC11_41/class_switched_memory_B_cell/Bisulfite-Seq/CNAG/csMBC_NC11_41.CPG_methylation_calls.bs_call.GRCh38.20160531.bw	BLUEPRINT
http://ftp.ebi.ac.uk/pub/databases/blueprint/data/homo_sapiens/GRCh38/venous_blood/NC11_41/class_switched_memory_B_cell/Bisulfite-Seq/CNAG/csMBC_NC11_41.CPG_methylation_calls.bs_cov.GRCh38.20160531.bw	BLUEPRINT
http://ftp.ebi.ac.uk/pub/databases/blueprint/data/homo_sapiens/GRCh38/venous_blood/NC11_41/naive_B_cell/Bisulfite-Seq/CNAG/NBC_NC11_41.CPG_methylation_calls.bs_call.GRCh38.20160531.bw	BLUEPRINT
http://ftp.ebi.ac.uk/pub/databases/blueprint/data/homo_sapiens/GRCh38/venous_blood/NC11_41/naive_B_cell/Bisulfite-Seq/CNAG/NBC_NC11_41.CPG_methylation_calls.bs_cov.GRCh38.20160531.bw	BLUEPRINT
http://ftp.ebi.ac.uk/pub/databases/blueprint/data/homo_sapiens/GRCh38/venous_blood/NC11_83/naive_B_cell/Bisulfite-Seq/CNAG/NBC_NC11_83.CPG_methylation_calls.bs_call.GRCh38.20160531.bw	BLUEPRINT
http://ftp.ebi.ac.uk/pub/databases/blueprint/data/homo_sapiens/GRCh38/venous_blood/NC11_83/naive_B_cell/Bisulfite-Seq/CNAG/NBC_NC11_83.CPG_methylation_calls.bs_cov.GRCh38.20160531.bw	BLUEPRINT
http://ftp.ebi.ac.uk/pub/databases/blueprint/data/homo_sapiens/GRCh38/venous_blood/NC15_72/naive_B_cell/Bisulfite-Seq/CNAG/S01ECGA1.CPG_methylation_calls.bs_call.GRCh38.20160531.bw	BLUEPRINT
http://ftp.ebi.ac.uk/pub/databases/blueprint/data/homo_sapiens/GRCh38/venous_blood/NC15_72/naive_B_cell/Bisulfite-Seq/CNAG/S01ECGA1.CPG_methylation_calls.bs_cov.GRCh38.20160531.bw	BLUEPRINT
http://ftp.ebi.ac.uk/pub/databases/blueprint/data/homo_sapiens/GRCh38/venous_blood/PB100713/mature_neutrophil/Bisulfite-Seq/CNAG/S00K5EA1.CPG_methylation_calls.bs_call.GRCh38.20160531.bw	BLUEPRINT
http://ftp.ebi.ac.uk/pub/databases/blueprint/data/homo_sapiens/GRCh38/venous_blood/PB100713/mature_neutrophil/Bisulfite-Seq/CNAG/S00K5EA1.CPG_methylation_calls.bs_cov.GRCh38.20160531.bw	BLUEPRINT
http://ftp.ebi.ac.uk/pub/databases/blueprint/data/homo_sapiens/GRCh38/venous_blood/PB130513/mature_neutrophil/Bisulfite-Seq/CNAG/S00FWHA1.CPG_methylation_calls.bs_call.GRCh38.20160531.bw	BLUEPRINT
http://ftp.ebi.ac.uk/pub/databases/blueprint/data/homo_sapiens/GRCh38/venous_blood/PB130513/mature_neutrophil/Bisulfite-Seq/CNAG/S00FWHA1.CPG_methylation_calls.bs_cov.GRCh38.20160531.bw	BLUEPRINT
http://ftp.ebi.ac.uk/pub/databases/blueprint/data/homo_sapiens/GRCh38/venous_blood/PB270313/mature_neutrophil/Bisulfite-Seq/CNAG/S00K7AA1.CPG_methylation_calls.bs_call.GRCh38.20160531.bw	BLUEPRINT
http://ftp.ebi.ac.uk/pub/databases/blueprint/data/homo_sapiens/GRCh38/venous_blood/PB270313/mature_neutrophil/Bisulfite-Seq/CNAG/S00K7AA1.CPG_methylation_calls.bs_cov.GRCh38.20160531.bw	BLUEPRINT
http://ftp.ebi.ac.uk/pub/databases/blueprint/data/homo_sapiens/GRCh38/venous_blood/Primary_monocytes_Donor_D/monocyte_-_None/Bisulfite-Seq/CNAG/S01E03A1.CPG_methylation_calls.bs_call.GRCh38.20160531.bw	BLUEPRINT
http://ftp.ebi.ac.uk/pub/databases/blueprint/data/homo_sapiens/GRCh38/venous_blood/Primary_monocytes_Donor_D/monocyte_-_None/Bisulfite-Seq/CNAG/S01E03A1.CPG_methylation_calls.bs_cov.GRCh38.20160531.bw	BLUEPRINT
http://ftp.ebi.ac.uk/pub/databases/blueprint/data/homo_sapiens/GRCh38/venous_blood/Primary_monocytes_Donor_G/monocyte_-_None/Bisulfite-Seq/CNAG/S01MAPA1.CPG_methylation_calls.bs_call.GRCh38.20160531.bw	BLUEPRINT
http://ftp.ebi.ac.uk/pub/databases/blueprint/data/homo_sapiens/GRCh38/venous_blood/Primary_monocytes_Donor_G/monocyte_-_None/Bisulfite-Seq/CNAG/S01MAPA1.CPG_methylation_calls.bs_cov.GRCh38.20160531.bw	BLUEPRINT
http://ftp.ebi.ac.uk/pub/databases/blueprint/data/homo_sapiens/GRCh38/venous_blood/S001JP/CD38-negative_naive_B_cell/Bisulfite-Seq/CNAG/S001JP51.CPG_methylation_calls.bs_call.GRCh38.20160531.bw	BLUEPRINT
http://ftp.ebi.ac.uk/pub/databases/blueprint/data/homo_sapiens/GRCh38/venous_blood/S001JP/CD38-negative_naive_B_cell/Bisulfite-Seq/CNAG/S001JP51.CPG_methylation_calls.bs_cov.GRCh38.20160531.bw	BLUEPRINT
http://ftp.ebi.ac.uk/pub/databases/blueprint/data/homo_sapiens/GRCh38/venous_blood/S001MJ/inflammatory_macrophage/Bisulfite-Seq/CNAG/S001MJ51.CPG_methylation_calls.bs_call.GRCh38.20160531.bw	BLUEPRINT
http://ftp.ebi.ac.uk/pub/databases/blueprint/data/homo_sapiens/GRCh38/venous_blood/S001MJ/inflammatory_macrophage/Bisulfite-Seq/CNAG/S001MJ51.CPG_methylation_calls.bs_cov.GRCh38.20160531.bw	BLUEPRINT
http://ftp.ebi.ac.uk/pub/databases/blueprint/data/homo_sapiens/GRCh38/venous_blood/S001S7/inflammatory_macrophage/Bisulfite-Seq/CNAG/S001S753.CPG_methylation_calls.bs_call.GRCh38.20160531.bw	BLUEPRINT
http://ftp.ebi.ac.uk/pub/databases/blueprint/data/homo_sapiens/GRCh38/venous_blood/S001S7/inflammatory_macrophage/Bisulfite-Seq/CNAG/S001S753.CPG_methylation_calls.bs_cov.GRCh38.20160531.bw	BLUEPRINT
http://ftp.ebi.ac.uk/pub/databases/blueprint/data/homo_sapiens/GRCh38/venous_blood/S001S7/macrophage/Bisulfite-Seq/CNAG/S001S751.CPG_methylation_calls.bs_call.GRCh38.20160531.bw	BLUEPRINT
http://ftp.ebi.ac.uk/pub/databases/blueprint/data/homo_sapiens/GRCh38/venous_blood/S001S7/macrophage/Bisulfite-Seq/CNAG/S001S751.CPG_methylation_calls.bs_cov.GRCh38.20160531.bw	BLUEPRINT
http://ftp.ebi.ac.uk/pub/databases/blueprint/data/homo_sapiens/GRCh38/venous_blood/S001U3/effector_memory_CD4-positive_alpha-beta_T_cell/Bisulfite-Seq/CNAG/S001U352.CPG_methylation_calls.bs_call.GRCh38.20160531.bw	BLUEPRINT
http://ftp.ebi.ac.uk/pub/databases/blueprint/data/homo_sapiens/GRCh38/venous_blood/S001U3/effector_memory_CD4-positive_alpha-beta_T_cell/Bisulfite-Seq/CNAG/S001U352.CPG_methylation_calls.bs_cov.GRCh38.20160531.bw	BLUEPRINT
http://ftp.ebi.ac.uk/pub/databases/blueprint/data/homo_sapiens/GRCh38/venous_blood/S001U3/regulatory_T_cell/Bisulfite-Seq/CNAG/S001U353.CPG_methylation_calls.bs_call.GRCh38.20160531.bw	BLUEPRINT
http://ftp.ebi.ac.uk/pub/databases/blueprint/data/homo_sapiens/GRCh38/venous_blood/S001U3/regulatory_T_cell/Bisulfite-Seq/CNAG/S001U353.CPG_methylation_calls.bs_cov.GRCh38.20160531.bw	BLUEPRINT
http://ftp.ebi.ac.uk/pub/databases/blueprint/data/homo_sapiens/GRCh38/venous_blood/S0022I/inflammatory_macrophage/Bisulfite-Seq/CNAG/S0022I53.CPG_methylation_calls.bs_call.GRCh38.20160531.bw	BLUEPRINT
http://ftp.ebi.ac.uk/pub/databases/blueprint/data/homo_sapiens/GRCh38/venous_blood/S0022I/inflammatory_macrophage/Bisulfite-Seq/CNAG/S0022I53.CPG_methylation_calls.bs_cov.GRCh38.20160531.bw	BLUEPRINT
http://ftp.ebi.ac.uk/pub/databases/blueprint/data/homo_sapiens/GRCh38/venous_blood/S0022I/macrophage/Bisulfite-Seq/CNAG/S0022I51.CPG_methylation_calls.bs_call.GRCh38.20160531.bw	BLUEPRINT
http://ftp.ebi.ac.uk/pub/databases/blueprint/data/homo_sapiens/GRCh38/venous_blood/S0022I/macrophage/Bisulfite-Seq/CNAG/S0022I51.CPG_methylation_calls.bs_cov.GRCh38.20160531.bw	BLUEPRINT
http://ftp.ebi.ac.uk/pub/databases/blueprint/data/homo_sapiens/GRCh38/venous_blood/S002ND/effector_memory_CD8-positive_alpha-beta_T_cell_terminally_differentiated/Bisulfite-Seq/CNAG/S002ND51.CPG_methylation_calls.bs_call.GRCh38.20160531.bw	BLUEPRINT
http://ftp.ebi.ac.uk/pub/databases/blueprint/data/homo_sapiens/GRCh38/venous_blood/S002ND/effector_memory_CD8-positive_alpha-beta_T_cell_terminally_differentiated/Bisulfite-Seq/CNAG/S002ND51.CPG_methylation_calls.bs_cov.GRCh38.20160531.bw	BLUEPRINT
http://ftp.ebi.ac.uk/pub/databases/blueprint/data/homo_sapiens/GRCh38/venous_blood/S00390/macrophage/Bisulfite-Seq/CNAG/S0039051.CPG_methylation_calls.bs_call.GRCh38.20160531.bw	BLUEPRINT
http://ftp.ebi.ac.uk/pub/databases/blueprint/data/homo_sapiens/GRCh38/venous_blood/S00390/macrophage/Bisulfite-Seq/CNAG/S0039051.CPG_methylation_calls.bs_cov.GRCh38.20160531.bw	BLUEPRINT
http://ftp.ebi.ac.uk/pub/databases/blueprint/data/homo_sapiens/GRCh38/venous_blood/S004P1/class_switched_memory_B_cell/Bisulfite-Seq/CNAG/S004P151.CPG_methylation_calls.bs_call.GRCh38.20160531.bw	BLUEPRINT
http://ftp.ebi.ac.uk/pub/databases/blueprint/data/homo_sapiens/GRCh38/venous_blood/S004P1/class_switched_memory_B_cell/Bisulfite-Seq/CNAG/S004P151.CPG_methylation_calls.bs_cov.GRCh38.20160531.bw	BLUEPRINT
http://ftp.ebi.ac.uk/pub/databases/blueprint/data/homo_sapiens/GRCh38/venous_blood/S006XE/mature_eosinophil/Bisulfite-Seq/CNAG/S006XE53.CPG_methylation_calls.bs_call.GRCh38.20160531.bw	BLUEPRINT
http://ftp.ebi.ac.uk/pub/databases/blueprint/data/homo_sapiens/GRCh38/venous_blood/S006XE/mature_eosinophil/Bisulfite-Seq/CNAG/S006XE53.CPG_methylation_calls.bs_cov.GRCh38.20160531.bw	BLUEPRINT
http://ftp.ebi.ac.uk/pub/databases/blueprint/data/homo_sapiens/GRCh38/venous_blood/S006YC/central_memory_CD4-positive_alpha-beta_T_cell/Bisulfite-Seq/CNAG/S006YC51.CPG_methylation_calls.bs_call.GRCh38.20160531.bw	BLUEPRINT
http://ftp.ebi.ac.uk/pub/databases/blueprint/data/homo_sapiens/GRCh38/venous_blood/S006YC/central_memory_CD4-positive_alpha-beta_T_cell/Bisulfite-Seq/CNAG/S006YC51.CPG_methylation_calls.bs_cov.GRCh38.20160531.bw	BLUEPRINT
http://ftp.ebi.ac.uk/pub/databases/blueprint/data/homo_sapiens/GRCh38/venous_blood/S007DD/CD4-positive_alpha-beta_T_cell/Bisulfite-Seq/CNAG/S007DD51.CPG_methylation_calls.bs_call.GRCh38.20160531.bw	BLUEPRINT
http://ftp.ebi.ac.uk/pub/databases/blueprint/data/homo_sapiens/GRCh38/venous_blood/S007DD/CD4-positive_alpha-beta_T_cell/Bisulfite-Seq/CNAG/S007DD51.CPG_methylation_calls.bs_cov.GRCh38.20160531.bw	BLUEPRINT
http://ftp.ebi.ac.uk/pub/databases/blueprint/data/homo_sapiens/GRCh38/venous_blood/S007G7/CD4-positive_alpha-beta_T_cell/Bisulfite-Seq/CNAG/S007G756.CPG_methylation_calls.bs_call.GRCh38.20160531.bw	BLUEPRINT
http://ftp.ebi.ac.uk/pub/databases/blueprint/data/homo_sapiens/GRCh38/venous_blood/S007G7/CD4-positive_alpha-beta_T_cell/Bisulfite-Seq/CNAG/S007G756.CPG_methylation_calls.bs_cov.GRCh38.20160531.bw	BLUEPRINT
http://ftp.ebi.ac.uk/pub/databases/blueprint/data/homo_sapiens/GRCh38/venous_blood/S008H1/CD4-positive_alpha-beta_T_cell/Bisulfite-Seq/CNAG/S008H151.CPG_methylation_calls.bs_call.GRCh38.20160531.bw	BLUEPRINT
http://ftp.ebi.ac.uk/pub/databases/blueprint/data/homo_sapiens/GRCh38/venous_blood/S008H1/CD4-positive_alpha-beta_T_cell/Bisulfite-Seq/CNAG/S008H151.CPG_methylation_calls.bs_cov.GRCh38.20160531.bw	BLUEPRINT
http://ftp.ebi.ac.uk/pub/databases/blueprint/data/homo_sapiens/GRCh38/venous_blood/S009W4/CD4-positive_alpha-beta_T_cell/Bisulfite-Seq/CNAG/S009W451.CPG_methylation_calls.bs_call.GRCh38.20160531.bw	BLUEPRINT
http://ftp.ebi.ac.uk/pub/databases/blueprint/data/homo_sapiens/GRCh38/venous_blood/S009W4/CD4-positive_alpha-beta_T_cell/Bisulfite-Seq/CNAG/S009W451.CPG_methylation_calls.bs_cov.GRCh38.20160531.bw	BLUEPRINT
http://ftp.ebi.ac.uk/pub/databases/blueprint/data/homo_sapiens/GRCh38/venous_blood/S00DM8/CD38-negative_naive_B_cell/Bisulfite-Seq/CNAG/S00DM851.CPG_methylation_calls.bs_call.GRCh38.20160531.bw	BLUEPRINT
http://ftp.ebi.ac.uk/pub/databases/blueprint/data/homo_sapiens/GRCh38/venous_blood/S00DM8/CD38-negative_naive_B_cell/Bisulfite-Seq/CNAG/S00DM851.CPG_methylation_calls.bs_cov.GRCh38.20160531.bw	BLUEPRINT
http://ftp.ebi.ac.uk/pub/databases/blueprint/data/homo_sapiens/GRCh38/venous_blood/S00H6O/inflammatory_macrophage/Bisulfite-Seq/CNAG/S00H6O51.CPG_methylation_calls.bs_call.GRCh38.20160531.bw	BLUEPRINT
http://ftp.ebi.ac.uk/pub/databases/blueprint/data/homo_sapiens/GRCh38/venous_blood/S00H6O/inflammatory_macrophage/Bisulfite-Seq/CNAG/S00H6O51.CPG_methylation_calls.bs_cov.GRCh38.20160531.bw	BLUEPRINT
http://ftp.ebi.ac.uk/pub/databases/blueprint/data/homo_sapiens/GRCh38/venous_blood/S00UJK/adult_endothelial_progenitor_cell/Bisulfite-Seq/CNAG/S00UJK51.CPG_methylation_calls.bs_call.GRCh38.20160531.bw	BLUEPRINT
http://ftp.ebi.ac.uk/pub/databases/blueprint/data/homo_sapiens/GRCh38/venous_blood/S00UJK/adult_endothelial_progenitor_cell/Bisulfite-Seq/CNAG/S00UJK51.CPG_methylation_calls.bs_cov.GRCh38.20160531.bw	BLUEPRINT
http://ftp.ebi.ac.uk/pub/databases/blueprint/data/homo_sapiens/GRCh38/venous_blood/S00V65/mature_eosinophil/Bisulfite-Seq/CNAG/S00V6553.CPG_methylation_calls.bs_call.GRCh38.20160531.bw	BLUEPRINT
http://ftp.ebi.ac.uk/pub/databases/blueprint/data/homo_sapiens/GRCh38/venous_blood/S00V65/mature_eosinophil/Bisulfite-Seq/CNAG/S00V6553.CPG_methylation_calls.bs_cov.GRCh38.20160531.bw	BLUEPRINT
http://ftp.ebi.ac.uk/pub/databases/blueprint/data/homo_sapiens/GRCh38/venous_blood/S00W8Y/mesenchymal_stem_cell_of_the_bone_marrow/Bisulfite-Seq/CNAG/S00W8Y51.CPG_methylation_calls.bs_call.GRCh38.20160531.bw	BLUEPRINT
http://ftp.ebi.ac.uk/pub/databases/blueprint/data/homo_sapiens/GRCh38/venous_blood/S00W8Y/mesenchymal_stem_cell_of_the_bone_marrow/Bisulfite-Seq/CNAG/S00W8Y51.CPG_methylation_calls.bs_cov.GRCh38.20160531.bw	BLUEPRINT
http://ftp.ebi.ac.uk/pub/databases/blueprint/data/homo_sapiens/GRCh38/venous_blood/S00XTP/regulatory_T_cell/Bisulfite-Seq/CNAG/S00XTP51.CPG_methylation_calls.bs_call.GRCh38.20160531.bw	BLUEPRINT
http://ftp.ebi.ac.uk/pub/databases/blueprint/data/homo_sapiens/GRCh38/venous_blood/S00XTP/regulatory_T_cell/Bisulfite-Seq/CNAG/S00XTP51.CPG_methylation_calls.bs_cov.GRCh38.20160531.bw	BLUEPRINT
http://ftp.ebi.ac.uk/pub/databases/blueprint/data/homo_sapiens/GRCh38/venous_blood/S00YAM/mesenchymal_stem_cell_of_the_bone_marrow/Bisulfite-Seq/CNAG/S00YAM51.CPG_methylation_calls.bs_call.GRCh38.20160531.bw	BLUEPRINT
http://ftp.ebi.ac.uk/pub/databases/blueprint/data/homo_sapiens/GRCh38/venous_blood/S00YAM/mesenchymal_stem_cell_of_the_bone_marrow/Bisulfite-Seq/CNAG/S00YAM51.CPG_methylation_calls.bs_cov.GRCh38.20160531.bw	BLUEPRINT
http://ftp.ebi.ac.uk/pub/databases/blueprint/data/homo_sapiens/GRCh38/venous_blood/S014QS/central_memory_CD4-positive_alpha-beta_T_cell/Bisulfite-Seq/CNAG/S014QS55.CPG_methylation_calls.bs_call.GRCh38.20160531.bw	BLUEPRINT
http://ftp.ebi.ac.uk/pub/databases/blueprint/data/homo_sapiens/GRCh38/venous_blood/S014QS/central_memory_CD4-positive_alpha-beta_T_cell/Bisulfite-Seq/CNAG/S014QS55.CPG_methylation_calls.bs_cov.GRCh38.20160531.bw	BLUEPRINT
http://ftp.ebi.ac.uk/pub/databases/blueprint/data/homo_sapiens/GRCh38/venous_blood/S014QS/effector_memory_CD4-positive_alpha-beta_T_cell/Bisulfite-Seq/CNAG/S014QS51.CPG_methylation_calls.bs_call.GRCh38.20160531.bw	BLUEPRINT
http://ftp.ebi.ac.uk/pub/databases/blueprint/data/homo_sapiens/GRCh38/venous_blood/S014QS/effector_memory_CD4-positive_alpha-beta_T_cell/Bisulfite-Seq/CNAG/S014QS51.CPG_methylation_calls.bs_cov.GRCh38.20160531.bw	BLUEPRINT
http://ftp.ebi.ac.uk/pub/databases/blueprint/data/homo_sapiens/GRCh38/venous_blood/S014WG/effector_memory_CD8-positive_alpha-beta_T_cell/Bisulfite-Seq/CNAG/S014WG51.CPG_methylation_calls.bs_call.GRCh38.20160531.bw	BLUEPRINT
http://ftp.ebi.ac.uk/pub/databases/blueprint/data/homo_sapiens/GRCh38/venous_blood/S014WG/effector_memory_CD8-positive_alpha-beta_T_cell/Bisulfite-Seq/CNAG/S014WG51.CPG_methylation_calls.bs_cov.GRCh38.20160531.bw	BLUEPRINT
http://ftp.ebi.ac.uk/pub/databases/blueprint/data/homo_sapiens/GRCh38/venous_blood/S0164R/effector_memory_CD8-positive_alpha-beta_T_cell_terminally_differentiated/Bisulfite-Seq/CNAG/S0164R51.CPG_methylation_calls.bs_call.GRCh38.20160531.bw	BLUEPRINT
http://ftp.ebi.ac.uk/pub/databases/blueprint/data/homo_sapiens/GRCh38/venous_blood/S0164R/effector_memory_CD8-positive_alpha-beta_T_cell_terminally_differentiated/Bisulfite-Seq/CNAG/S0164R51.CPG_methylation_calls.bs_cov.GRCh38.20160531.bw	BLUEPRINT
http://ftp.ebi.ac.uk/pub/databases/blueprint/data/homo_sapiens/GRCh38/venous_blood/S017B9/Acute_Lymphocytic_Leukemia/Bisulfite-Seq/CNAG/S017B9A1.CPG_methylation_calls.bs_call.GRCh38.20160531.bw	BLUEPRINT
http://ftp.ebi.ac.uk/pub/databases/blueprint/data/homo_sapiens/GRCh38/venous_blood/S017B9/Acute_Lymphocytic_Leukemia/Bisulfite-Seq/CNAG/S017B9A1.CPG_methylation_calls.bs_cov.GRCh38.20160531.bw	BLUEPRINT
http://ftp.ebi.ac.uk/pub/databases/blueprint/data/homo_sapiens/GRCh38/venous_blood/S017C7/Acute_Lymphocytic_Leukemia/Bisulfite-Seq/CNAG/S017C7A1.CPG_methylation_calls.bs_call.GRCh38.20160531.bw	BLUEPRINT
http://ftp.ebi.ac.uk/pub/databases/blueprint/data/homo_sapiens/GRCh38/venous_blood/S017C7/Acute_Lymphocytic_Leukemia/Bisulfite-Seq/CNAG/S017C7A1.CPG_methylation_calls.bs_cov.GRCh38.20160531.bw	BLUEPRINT
http://ftp.ebi.ac.uk/pub/databases/blueprint/data/homo_sapiens/GRCh38/venous_blood/S017RE/memory_B_cell/Bisulfite-Seq/CNAG/S017RE51.CPG_methylation_calls.bs_call.GRCh38.20160531.bw	BLUEPRINT
http://ftp.ebi.ac.uk/pub/databases/blueprint/data/homo_sapiens/GRCh38/venous_blood/S017RE/memory_B_cell/Bisulfite-Seq/CNAG/S017RE51.CPG_methylation_calls.bs_cov.GRCh38.20160531.bw	BLUEPRINT
http://ftp.ebi.ac.uk/pub/databases/blueprint/data/homo_sapiens/GRCh38/venous_blood/S01GU9/adult_endothelial_progenitor_cell/Bisulfite-Seq/CNAG/S01GU951.CPG_methylation_calls.bs_call.GRCh38.20160531.bw	BLUEPRINT
http://ftp.ebi.ac.uk/pub/databases/blueprint/data/homo_sapiens/GRCh38/venous_blood/S01GU9/adult_endothelial_progenitor_cell/Bisulfite-Seq/CNAG/S01GU951.CPG_methylation_calls.bs_cov.GRCh38.20160531.bw	BLUEPRINT
http://ftp.ebi.ac.uk/pub/databases/blueprint/data/homo_sapiens/GRCh38/venous_blood/TA37/T-cell_Prolymphocytic_Leukemia/Bisulfite-Seq/CNAG/S016MSU1.CPG_methylation_calls.bs_call.GRCh38.20160531.bw	BLUEPRINT
http://ftp.ebi.ac.uk/pub/databases/blueprint/data/homo_sapiens/GRCh38/venous_blood/TA37/T-cell_Prolymphocytic_Leukemia/Bisulfite-Seq/CNAG/S016MSU1.CPG_methylation_calls.bs_cov.GRCh38.20160531.bw	BLUEPRINT
http://ftp.ebi.ac.uk/pub/databases/blueprint/data/homo_sapiens/GRCh38/venous_blood/UMCG00002/Acute_Myeloid_Leukemia/Bisulfite-Seq/CNAG/S00D1DA1.CPG_methylation_calls.bs_call.GRCh38.20160531.bw	BLUEPRINT
http://ftp.ebi.ac.uk/pub/databases/blueprint/data/homo_sapiens/GRCh38/venous_blood/UMCG00002/Acute_Myeloid_Leukemia/Bisulfite-Seq/CNAG/S00D1DA1.CPG_methylation_calls.bs_cov.GRCh38.20160531.bw	BLUEPRINT
http://ftp.ebi.ac.uk/pub/databases/blueprint/data/homo_sapiens/GRCh38/venous_blood/UMCG00003/Acute_Myeloid_Leukemia/Bisulfite-Seq/CNAG/S00CWTA1.CPG_methylation_calls.bs_call.GRCh38.20160531.bw	BLUEPRINT
http://ftp.ebi.ac.uk/pub/databases/blueprint/data/homo_sapiens/GRCh38/venous_blood/UMCG00003/Acute_Myeloid_Leukemia/Bisulfite-Seq/CNAG/S00CWTA1.CPG_methylation_calls.bs_cov.GRCh38.20160531.bw	BLUEPRINT
http://ftp.ebi.ac.uk/pub/databases/blueprint/data/homo_sapiens/GRCh38/venous_blood/UMCG00005/Acute_Myeloid_Leukemia/Bisulfite-Seq/CNAG/S00D2BA1.CPG_methylation_calls.bs_call.GRCh38.20160531.bw	BLUEPRINT
http://ftp.ebi.ac.uk/pub/databases/blueprint/data/homo_sapiens/GRCh38/venous_blood/UMCG00005/Acute_Myeloid_Leukemia/Bisulfite-Seq/CNAG/S00D2BA1.CPG_methylation_calls.bs_cov.GRCh38.20160531.bw	BLUEPRINT
http://ftp.ebi.ac.uk/pub/databases/blueprint/data/homo_sapiens/GRCh38/venous_blood/UMCG00008/Acute_Myeloid_Leukemia/Bisulfite-Seq/CNAG/S00D39A1.CPG_methylation_calls.bs_call.GRCh38.20160531.bw	BLUEPRINT
http://ftp.ebi.ac.uk/pub/databases/blueprint/data/homo_sapiens/GRCh38/venous_blood/UMCG00008/Acute_Myeloid_Leukemia/Bisulfite-Seq/CNAG/S00D39A1.CPG_methylation_calls.bs_cov.GRCh38.20160531.bw	BLUEPRINT
http://ftp.ebi.ac.uk/pub/databases/blueprint/data/homo_sapiens/GRCh38/venous_blood/UMCG00009/Acute_Myeloid_Leukemia/Bisulfite-Seq/CNAG/S013SSA1.CPG_methylation_calls.bs_call.GRCh38.20160531.bw	BLUEPRINT
http://ftp.ebi.ac.uk/pub/databases/blueprint/data/homo_sapiens/GRCh38/venous_blood/UMCG00009/Acute_Myeloid_Leukemia/Bisulfite-Seq/CNAG/S013SSA1.CPG_methylation_calls.bs_cov.GRCh38.20160531.bw	BLUEPRINT
http://ftp.ebi.ac.uk/pub/databases/blueprint/data/homo_sapiens/GRCh38/venous_blood/UMCG00010/Acute_Myeloid_Leukemia/Bisulfite-Seq/CNAG/S013RUA1.CPG_methylation_calls.bs_call.GRCh38.20160531.bw	BLUEPRINT
http://ftp.ebi.ac.uk/pub/databases/blueprint/data/homo_sapiens/GRCh38/venous_blood/UMCG00010/Acute_Myeloid_Leukemia/Bisulfite-Seq/CNAG/S013RUA1.CPG_methylation_calls.bs_cov.GRCh38.20160531.bw	BLUEPRINT
http://ftp.ebi.ac.uk/pub/databases/blueprint/data/homo_sapiens/GRCh38/venous_blood/UMCG00016/Acute_Myeloid_Leukemia/Bisulfite-Seq/CNAG/S013PYA1.CPG_methylation_calls.bs_call.GRCh38.20160531.bw	BLUEPRINT
http://ftp.ebi.ac.uk/pub/databases/blueprint/data/homo_sapiens/GRCh38/venous_blood/UMCG00016/Acute_Myeloid_Leukemia/Bisulfite-Seq/CNAG/S013PYA1.CPG_methylation_calls.bs_cov.GRCh38.20160531.bw	BLUEPRINT
http://ftp.ebi.ac.uk/pub/databases/blueprint/data/homo_sapiens/GRCh38/venous_blood/UMCG00019/Acute_Myeloid_Leukemia/Bisulfite-Seq/CNAG/S00Y13A1.CPG_methylation_calls.bs_call.GRCh38.20160531.bw	BLUEPRINT
http://ftp.ebi.ac.uk/pub/databases/blueprint/data/homo_sapiens/GRCh38/venous_blood/UMCG00019/Acute_Myeloid_Leukemia/Bisulfite-Seq/CNAG/S00Y13A1.CPG_methylation_calls.bs_cov.GRCh38.20160531.bw	BLUEPRINT
http://ftp.ebi.ac.uk/pub/databases/blueprint/data/homo_sapiens/GRCh38/venous_blood/UMCG00021/Acute_Myeloid_Leukemia/Bisulfite-Seq/CNAG/S00Y4YA1.CPG_methylation_calls.bs_call.GRCh38.20160531.bw	BLUEPRINT
http://ftp.ebi.ac.uk/pub/databases/blueprint/data/homo_sapiens/GRCh38/venous_blood/UMCG00021/Acute_Myeloid_Leukemia/Bisulfite-Seq/CNAG/S00Y4YA1.CPG_methylation_calls.bs_cov.GRCh38.20160531.bw	BLUEPRINT
http://ftp.ebi.ac.uk/pub/databases/blueprint/data/homo_sapiens/GRCh38/venous_blood/UMCG00023/Acute_Myeloid_Leukemia/Bisulfite-Seq/CNAG/S00Y05A1.CPG_methylation_calls.bs_call.GRCh38.20160531.bw	BLUEPRINT
http://ftp.ebi.ac.uk/pub/databases/blueprint/data/homo_sapiens/GRCh38/venous_blood/UMCG00023/Acute_Myeloid_Leukemia/Bisulfite-Seq/CNAG/S00Y05A1.CPG_methylation_calls.bs_cov.GRCh38.20160531.bw	BLUEPRINT
http://ftp.ebi.ac.uk/pub/databases/blueprint/data/homo_sapiens/GRCh38/venous_blood/UMCG00026/Acute_Myeloid_Leukemia/Bisulfite-Seq/CNAG/S00XWJA1.CPG_methylation_calls.bs_call.GRCh38.20160531.bw	BLUEPRINT
http://ftp.ebi.ac.uk/pub/databases/blueprint/data/homo_sapiens/GRCh38/venous_blood/UMCG00026/Acute_Myeloid_Leukemia/Bisulfite-Seq/CNAG/S00XWJA1.CPG_methylation_calls.bs_cov.GRCh38.20160531.bw	BLUEPRINT
http://ftp.ebi.ac.uk/pub/databases/blueprint/data/homo_sapiens/GRCh38/venous_blood/UMCG00028/Acute_Myeloid_Leukemia/Bisulfite-Seq/CNAG/S00Y6UA1.CPG_methylation_calls.bs_call.GRCh38.20160531.bw	BLUEPRINT
http://ftp.ebi.ac.uk/pub/databases/blueprint/data/homo_sapiens/GRCh38/venous_blood/UMCG00028/Acute_Myeloid_Leukemia/Bisulfite-Seq/CNAG/S00Y6UA1.CPG_methylation_calls.bs_cov.GRCh38.20160531.bw	BLUEPRINT
http://ftp.ebi.ac.uk/pub/databases/blueprint/data/homo_sapiens/GRCh38/venous_blood/WR27/T-cell_Prolymphocytic_Leukemia/Bisulfite-Seq/CNAG/S016KWU1.CPG_methylation_calls.bs_call.GRCh38.20160531.bw	BLUEPRINT
http://ftp.ebi.ac.uk/pub/databases/blueprint/data/homo_sapiens/GRCh38/venous_blood/WR27/T-cell_Prolymphocytic_Leukemia/Bisulfite-Seq/CNAG/S016KWU1.CPG_methylation_calls.bs_cov.GRCh38.20160531.bw	BLUEPRINT
Data kindly provided by Kretzmer et al. Sample ID BL_4112512	Kretzmer, H. et al. DNA methylome analysis in Burkitt and follicular lymphomas identifies differentially methylated regions linked to somatic mutation and transcriptional control. Nature genetics 47, 1316–25 (2015)
Data kindly provided by Kretzmer et al. Sample ID BL_4119027	Kretzmer, H. et al. DNA methylome analysis in Burkitt and follicular lymphomas identifies differentially methylated regions linked to somatic mutation and transcriptional control. Nature genetics 47, 1316–25 (2015)
Data kindly provided by Kretzmer et al. Sample ID BL_4125240	Kretzmer, H. et al. DNA methylome analysis in Burkitt and follicular lymphomas identifies differentially methylated regions linked to somatic mutation and transcriptional control. Nature genetics 47, 1316–25 (2015)
Data kindly provided by Kretzmer et al. Sample ID BL_4133511	Kretzmer, H. et al. DNA methylome analysis in Burkitt and follicular lymphomas identifies differentially methylated regions linked to somatic mutation and transcriptional control. Nature genetics 47, 1316–25 (2015)
Data kindly provided by Kretzmer et al. Sample ID BL_4142267	Kretzmer, H. et al. DNA methylome analysis in Burkitt and follicular lymphomas identifies differentially methylated regions linked to somatic mutation and transcriptional control. Nature genetics 47, 1316–25 (2015)
Data kindly provided by Kretzmer et al. Sample ID BL_4177434	Kretzmer, H. et al. DNA methylome analysis in Burkitt and follicular lymphomas identifies differentially methylated regions linked to somatic mutation and transcriptional control. Nature genetics 47, 1316–25 (2015)
Data kindly provided by Kretzmer et al. Sample ID BL_4177856	Kretzmer, H. et al. DNA methylome analysis in Burkitt and follicular lymphomas identifies differentially methylated regions linked to somatic mutation and transcriptional control. Nature genetics 47, 1316–25 (2015)
Data kindly provided by Kretzmer et al. Sample ID BL_4182393	Kretzmer, H. et al. DNA methylome analysis in Burkitt and follicular lymphomas identifies differentially methylated regions linked to somatic mutation and transcriptional control. Nature genetics 47, 1316–25 (2015)
Data kindly provided by Kretzmer et al. Sample ID BL_4189998	Kretzmer, H. et al. DNA methylome analysis in Burkitt and follicular lymphomas identifies differentially methylated regions linked to somatic mutation and transcriptional control. Nature genetics 47, 1316–25 (2015)
Data kindly provided by Kretzmer et al. Sample ID BL_4190495	Kretzmer, H. et al. DNA methylome analysis in Burkitt and follicular lymphomas identifies differentially methylated regions linked to somatic mutation and transcriptional control. Nature genetics 47, 1316–25 (2015)
Data kindly provided by Kretzmer et al. Sample ID BL_4193278	Kretzmer, H. et al. DNA methylome analysis in Burkitt and follicular lymphomas identifies differentially methylated regions linked to somatic mutation and transcriptional control. Nature genetics 47, 1316–25 (2015)
Data kindly provided by Kretzmer et al. Sample ID BL_4194218	Kretzmer, H. et al. DNA methylome analysis in Burkitt and follicular lymphomas identifies differentially methylated regions linked to somatic mutation and transcriptional control. Nature genetics 47, 1316–25 (2015)
Data kindly provided by Kretzmer et al. Sample ID BL_4194891	Kretzmer, H. et al. DNA methylome analysis in Burkitt and follicular lymphomas identifies differentially methylated regions linked to somatic mutation and transcriptional control. Nature genetics 47, 1316–25 (2015)
Data kindly provided by Kretzmer et al. Sample ID FL_4105105	Kretzmer, H. et al. DNA methylome analysis in Burkitt and follicular lymphomas identifies differentially methylated regions linked to somatic mutation and transcriptional control. Nature genetics 47, 1316–25 (2015)
Data kindly provided by Kretzmer et al. Sample ID FL_4121361	Kretzmer, H. et al. DNA methylome analysis in Burkitt and follicular lymphomas identifies differentially methylated regions linked to somatic mutation and transcriptional control. Nature genetics 47, 1316–25 (2015)
Data kindly provided by Kretzmer et al. Sample ID FL_4175837	Kretzmer, H. et al. DNA methylome analysis in Burkitt and follicular lymphomas identifies differentially methylated regions linked to somatic mutation and transcriptional control. Nature genetics 47, 1316–25 (2015)
Data kindly provided by Kretzmer et al. Sample ID FL_4177376	Kretzmer, H. et al. DNA methylome analysis in Burkitt and follicular lymphomas identifies differentially methylated regions linked to somatic mutation and transcriptional control. Nature genetics 47, 1316–25 (2015)
Data kindly provided by Kretzmer et al. Sample ID FL_4188900	Kretzmer, H. et al. DNA methylome analysis in Burkitt and follicular lymphomas identifies differentially methylated regions linked to somatic mutation and transcriptional control. Nature genetics 47, 1316–25 (2015)
Data kindly provided by Kretzmer et al. Sample ID FL_4189200	Kretzmer, H. et al. DNA methylome analysis in Burkitt and follicular lymphomas identifies differentially methylated regions linked to somatic mutation and transcriptional control. Nature genetics 47, 1316–25 (2015)
Data kindly provided by Kretzmer et al. Sample ID GerminalCenterB_4118819	Kretzmer, H. et al. DNA methylome analysis in Burkitt and follicular lymphomas identifies differentially methylated regions linked to somatic mutation and transcriptional control. Nature genetics 47, 1316–25 (2015)
Data kindly provided by Kretzmer et al. Sample ID GerminalCenterB_4122131	Kretzmer, H. et al. DNA methylome analysis in Burkitt and follicular lymphomas identifies differentially methylated regions linked to somatic mutation and transcriptional control. Nature genetics 47, 1316–25 (2015)
Data kindly provided by Kretzmer et al. Sample ID GerminalCenterB_4160735	Kretzmer, H. et al. DNA methylome analysis in Burkitt and follicular lymphomas identifies differentially methylated regions linked to somatic mutation and transcriptional control. Nature genetics 47, 1316–25 (2015)
Data kindly provided by Kretzmer et al. Sample ID GerminalCenterB_4174884	Kretzmer, H. et al. DNA methylome analysis in Burkitt and follicular lymphomas identifies differentially methylated regions linked to somatic mutation and transcriptional control. Nature genetics 47, 1316–25 (2015)
ftp://ftp.ncbi.nlm.nih.gov/geo/samples/GSM1716nnn/GSM1716957/suppl/GSM1716957_liver_N1_BS.cg.txt.gz	Li, X. et al. Whole genome analysis of the methylome and hydroxymethylome in normal and malignant lung and liver. Genome Res. 26(12) 1730–1741 (2016)
ftp://ftp.ncbi.nlm.nih.gov/geo/samples/GSM1716nnn/GSM1716961/suppl/GSM1716961_liver_N2_BS.cg.txt.gz	Li, X. et al. Whole genome analysis of the methylome and hydroxymethylome in normal and malignant lung and liver. Genome Res. 26(12) 1730–1741 (2016)
ftp://ftp.ncbi.nlm.nih.gov/geo/samples/GSM1716nnn/GSM1716965/suppl/GSM1716965_liver_N3_BS.cg.txt.gz	Li, X. et al. Whole genome analysis of the methylome and hydroxymethylome in normal and malignant lung and liver. Genome Res. 26(12) 1730–1741 (2016)
ftp://ftp.ncbi.nlm.nih.gov/geo/samples/GSM1716nnn/GSM1716969/suppl/GSM1716969_liver_N4_BS.cg.txt.gz	Li, X. et al. Whole genome analysis of the methylome and hydroxymethylome in normal and malignant lung and liver. Genome Res. 26(12) 1730–1741 (2016)
ftp://ftp.ncbi.nlm.nih.gov/geo/samples/GSM1716nnn/GSM1716959/suppl/GSM1716959_liver_T1_BS.cg.txt.gz	Li, X. et al. Whole genome analysis of the methylome and hydroxymethylome in normal and malignant lung and liver. Genome Res. 26(12) 1730–1741 (2016)
ftp://ftp.ncbi.nlm.nih.gov/geo/samples/GSM1716nnn/GSM1716967/suppl/GSM1716967_liver_T3_BS.cg.txt.gz	Li, X. et al. Whole genome analysis of the methylome and hydroxymethylome in normal and malignant lung and liver. Genome Res. 26(12) 1730–1741 (2016)
ftp://ftp.ncbi.nlm.nih.gov/geo/samples/GSM1716nnn/GSM1716973/suppl/GSM1716973_lung_N1_BS.cg.txt.gz	Li, X. et al. Whole genome analysis of the methylome and hydroxymethylome in normal and malignant lung and liver. Genome Res. 26(12) 1730–1741 (2016)
ftp://ftp.ncbi.nlm.nih.gov/geo/samples/GSM1716nnn/GSM1716977/suppl/GSM1716977_lung_N2_BS.cg.txt.gz	Li, X. et al. Whole genome analysis of the methylome and hydroxymethylome in normal and malignant lung and liver. Genome Res. 26(12) 1730–1741 (2016)
ftp://ftp.ncbi.nlm.nih.gov/geo/samples/GSM1716nnn/GSM1716981/suppl/GSM1716981_lung_N3_BS.cg.txt.gz	Li, X. et al. Whole genome analysis of the methylome and hydroxymethylome in normal and malignant lung and liver. Genome Res. 26(12) 1730–1741 (2016)
ftp://ftp.ncbi.nlm.nih.gov/geo/samples/GSM1716nnn/GSM1716975/suppl/GSM1716975_lung_T1_BS.cg.txt.gz	Li, X. et al. Whole genome analysis of the methylome and hydroxymethylome in normal and malignant lung and liver. Genome Res. 26(12) 1730–1741 (2016)
ftp://ftp.ncbi.nlm.nih.gov/geo/samples/GSM1716nnn/GSM1716979/suppl/GSM1716979_lung_T2_BS.cg.txt.gz	Li, X. et al. Whole genome analysis of the methylome and hydroxymethylome in normal and malignant lung and liver. Genome Res. 26(12) 1730–1741 (2016)
ftp://ftp.ncbi.nlm.nih.gov/geo/samples/GSM1716nnn/GSM1716983/suppl/GSM1716983_lung_T3_BS.cg.txt.gz	Li, X. et al. Whole genome analysis of the methylome and hydroxymethylome in normal and malignant lung and liver. Genome Res. 26(12) 1730–1741 (2016)
https://portal.gdc.cancer.gov/ Sample ID NIC1254A89 (BLCA)	TCGA
https://portal.gdc.cancer.gov/ Sample ID NIC1254A91 (BLCA)	TCGA
https://portal.gdc.cancer.gov/ Sample ID NIC1254A92 (BLCA)	TCGA
https://portal.gdc.cancer.gov/ Sample ID NIC1254A94 (BLCA)	TCGA
https://portal.gdc.cancer.gov/ Sample ID NIC1254A95 (BLCA)	TCGA
https://portal.gdc.cancer.gov/ Sample ID NIC1254A96 (BLCA)	TCGA
https://portal.gdc.cancer.gov/ Sample ID NIC1254A2 (COAD)	TCGA
https://portal.gdc.cancer.gov/ Sample ID NIC1254A45 (COAD)	TCGA
https://portal.gdc.cancer.gov/ Sample ID NIC1254A46 (GBM)	TCGA
https://portal.gdc.cancer.gov/ Sample ID NIC1254A47 (GBM)	TCGA
https://portal.gdc.cancer.gov/ Sample ID NIC1254A48 (GBM)	TCGA
https://portal.gdc.cancer.gov/ Sample ID NIC1254A52 (GBM)	TCGA
https://portal.gdc.cancer.gov/ Sample ID NIC1254A53 (GBM)	TCGA
https://portal.gdc.cancer.gov/ Sample ID NIC1254A54 (GBM)	TCGA
https://portal.gdc.cancer.gov/ Sample ID NIC1254A68 (LUAD)	TCGA
https://portal.gdc.cancer.gov/ Sample ID NIC1254A69 (LUAD)	TCGA
https://portal.gdc.cancer.gov/ Sample ID NIC1254A70 (LUAD)	TCGA
https://portal.gdc.cancer.gov/ Sample ID NIC1254A71 (LUAD)	TCGA
https://portal.gdc.cancer.gov/ Sample ID NIC1254A72 (LUAD)	TCGA
https://portal.gdc.cancer.gov/ Sample ID NIC1254A73 (LUAD)	TCGA
https://portal.gdc.cancer.gov/ Sample ID NIC1254A11 (LUSC)	TCGA
https://portal.gdc.cancer.gov/ Sample ID NIC1254A12 (LUSC)	TCGA
https://portal.gdc.cancer.gov/ Sample ID NIC1254A13 (LUSC)	TCGA
https://portal.gdc.cancer.gov/ Sample ID NIC1254A14 (LUSC)	TCGA
https://portal.gdc.cancer.gov/ Sample ID NIC1254A67 (LUSC)	TCGA
https://portal.gdc.cancer.gov/ Sample ID NIC1254A49 (READ)	TCGA
https://portal.gdc.cancer.gov/ Sample ID NIC1254A50 (READ)	TCGA
https://portal.gdc.cancer.gov/ Sample ID NIC1254A51 (READ)	TCGA
https://portal.gdc.cancer.gov/ Sample ID NIC1254A110 (STAD)	TCGA
https://portal.gdc.cancer.gov/ Sample ID NIC1254A75 (STAD)	TCGA
https://portal.gdc.cancer.gov/ Sample ID NIC1254A76 (STAD)	TCGA
https://portal.gdc.cancer.gov/ Sample ID NIC1254A77 (STAD)	TCGA
https://portal.gdc.cancer.gov/ Sample ID NIC1254A78 (STAD)	TCGA
https://portal.gdc.cancer.gov/ Sample ID NIC1254A109 (UCEC)	TCGA
https://portal.gdc.cancer.gov/ Sample ID NIC1254A111 (UCEC)	TCGA
https://portal.gdc.cancer.gov/ Sample ID NIC1254A112 (UCEC)	TCGA
https://portal.gdc.cancer.gov/ Sample ID NIC1254A113 (UCEC)	TCGA
https://portal.gdc.cancer.gov/ Sample ID NIC1254A9 (UCEC)	TCGA

## Sheet: RNAseq
Supplementary Data 5. External data used in this study
URL/SampleID	Reference/Project
https://portal.gdc.cancer.gov/ Sample ID TCGA-GM-A2DC-01A-11R-A18M-07	TCGA
https://portal.gdc.cancer.gov/ Sample ID TCGA-GM-A2D9-01A-11R-A18M-07	TCGA
https://portal.gdc.cancer.gov/ Sample ID TCGA-GM-A2DB-01A-31R-A18M-07	TCGA
https://portal.gdc.cancer.gov/ Sample ID TCGA-AC-A2QH-01A-11R-A18M-07	TCGA
https://portal.gdc.cancer.gov/ Sample ID TCGA-AR-A2LO-01A-31R-A18M-07	TCGA
https://portal.gdc.cancer.gov/ Sample ID TCGA-AR-A2LR-01A-12R-A18M-07	TCGA
https://portal.gdc.cancer.gov/ Sample ID TCGA-AR-A2LH-01A-31R-A18M-07	TCGA
https://portal.gdc.cancer.gov/ Sample ID TCGA-AR-A2LN-01A-21R-A18M-07	TCGA
https://portal.gdc.cancer.gov/ Sample ID TCGA-AR-A2LQ-01A-22R-A18M-07	TCGA
https://portal.gdc.cancer.gov/ Sample ID TCGA-AN-A0AS-01A-11R-A00Z-07	TCGA
https://portal.gdc.cancer.gov/ Sample ID TCGA-AO-A03P-01A-11R-A00Z-07	TCGA
https://portal.gdc.cancer.gov/ Sample ID TCGA-AN-A0AJ-01A-11R-A00Z-07	TCGA
https://portal.gdc.cancer.gov/ Sample ID TCGA-BH-A0W3-01A-11R-A109-07	TCGA
https://portal.gdc.cancer.gov/ Sample ID TCGA-BH-A0W4-01A-11R-A109-07	TCGA
https://portal.gdc.cancer.gov/ Sample ID TCGA-BH-A0W7-01A-11R-A115-07	TCGA
https://portal.gdc.cancer.gov/ Sample ID TCGA-BH-A0DX-01A-11R-A115-07	TCGA
https://portal.gdc.cancer.gov/ Sample ID TCGA-BH-A18K-11A-13R-A12D-07	TCGA
https://portal.gdc.cancer.gov/ Sample ID TCGA-BH-A18N-01A-11R-A12D-07	TCGA
https://portal.gdc.cancer.gov/ Sample ID TCGA-BH-A18L-11A-42R-A12D-07	TCGA
https://portal.gdc.cancer.gov/ Sample ID TCGA-BH-A18Q-01A-12R-A12D-07	TCGA
https://portal.gdc.cancer.gov/ Sample ID TCGA-BH-A18V-11A-52R-A12D-07	TCGA
https://portal.gdc.cancer.gov/ Sample ID TCGA-BH-A18U-11A-23R-A12D-07	TCGA
https://portal.gdc.cancer.gov/ Sample ID TCGA-BH-A18P-01A-11R-A12D-07	TCGA
https://portal.gdc.cancer.gov/ Sample ID TCGA-BH-A18M-11A-33R-A12D-07	TCGA
https://portal.gdc.cancer.gov/ Sample ID TCGA-BH-A18H-01A-11R-A12D-07	TCGA
https://portal.gdc.cancer.gov/ Sample ID TCGA-BH-A18S-11A-43R-A12D-07	TCGA
https://portal.gdc.cancer.gov/ Sample ID TCGA-BH-A18F-01A-11R-A12D-07	TCGA
https://portal.gdc.cancer.gov/ Sample ID TCGA-BH-A18J-11A-31R-A12D-07	TCGA
https://portal.gdc.cancer.gov/ Sample ID TCGA-E2-A1LH-11A-22R-A14D-07	TCGA
https://portal.gdc.cancer.gov/ Sample ID TCGA-E2-A1LH-01A-11R-A14D-07	TCGA
https://portal.gdc.cancer.gov/ Sample ID TCGA-A1-A0SG-01A-11R-A144-07	TCGA
https://portal.gdc.cancer.gov/ Sample ID TCGA-EW-A1J6-01A-11R-A13Q-07	TCGA
https://portal.gdc.cancer.gov/ Sample ID TCGA-A1-A0SN-01A-11R-A144-07	TCGA
https://portal.gdc.cancer.gov/ Sample ID TCGA-EW-A1IW-01A-11R-A13Q-07	TCGA
https://portal.gdc.cancer.gov/ Sample ID TCGA-EW-A1J3-01A-11R-A13Q-07	TCGA
https://portal.gdc.cancer.gov/ Sample ID TCGA-EW-A1J5-01A-11R-A13Q-07	TCGA
https://portal.gdc.cancer.gov/ Sample ID TCGA-E2-A1L9-01A-11R-A13Q-07	TCGA
https://portal.gdc.cancer.gov/ Sample ID TCGA-E2-A1IH-01A-11R-A13Q-07	TCGA
https://portal.gdc.cancer.gov/ Sample ID TCGA-BH-A1FM-11B-23R-A13Q-07	TCGA
https://portal.gdc.cancer.gov/ Sample ID TCGA-E2-A1IE-01A-11R-A13Q-07	TCGA
https://portal.gdc.cancer.gov/ Sample ID TCGA-D8-A1JL-01A-11R-A13Q-07	TCGA
https://portal.gdc.cancer.gov/ Sample ID TCGA-C8-A1HO-01A-11R-A13Q-07	TCGA
https://portal.gdc.cancer.gov/ Sample ID TCGA-BH-A1FD-01A-11R-A13Q-07	TCGA
https://portal.gdc.cancer.gov/ Sample ID TCGA-D8-A1JD-01A-11R-A13Q-07	TCGA
https://portal.gdc.cancer.gov/ Sample ID TCGA-A2-A1G4-01A-11R-A13Q-07	TCGA
https://portal.gdc.cancer.gov/ Sample ID TCGA-AO-A1KP-01A-11R-A13Q-07	TCGA
https://portal.gdc.cancer.gov/ Sample ID TCGA-AO-A1KT-01A-11R-A13Q-07	TCGA
https://portal.gdc.cancer.gov/ Sample ID TCGA-BH-A1EN-11A-23R-A13Q-07	TCGA
https://portal.gdc.cancer.gov/ Sample ID TCGA-BH-A1F2-11A-32R-A13Q-07	TCGA
https://portal.gdc.cancer.gov/ Sample ID TCGA-AO-A1KO-01A-31R-A13Q-07	TCGA
https://portal.gdc.cancer.gov/ Sample ID TCGA-BH-A1F6-11B-94R-A13Q-07	TCGA
https://portal.gdc.cancer.gov/ Sample ID TCGA-A2-A1FV-01A-11R-A13Q-07	TCGA
https://portal.gdc.cancer.gov/ Sample ID TCGA-A2-A1FW-01A-11R-A13Q-07	TCGA
https://portal.gdc.cancer.gov/ Sample ID TCGA-E2-A15L-01A-11R-A12D-07	TCGA
https://portal.gdc.cancer.gov/ Sample ID TCGA-E2-A1L8-01A-11R-A13Q-07	TCGA
https://portal.gdc.cancer.gov/ Sample ID TCGA-E2-A15M-01A-11R-A12D-07	TCGA
https://portal.gdc.cancer.gov/ Sample ID TCGA-E2-A1IN-01A-11R-A13Q-07	TCGA
https://portal.gdc.cancer.gov/ Sample ID TCGA-EW-A1J2-01A-21R-A13Q-07	TCGA
https://portal.gdc.cancer.gov/ Sample ID TCGA-A2-A1G1-01A-21R-A13Q-07	TCGA
https://portal.gdc.cancer.gov/ Sample ID TCGA-AO-A0J7-01A-11R-A034-07	TCGA
https://portal.gdc.cancer.gov/ Sample ID TCGA-AN-A0XR-01A-11R-A109-07	TCGA
https://portal.gdc.cancer.gov/ Sample ID TCGA-AO-A03R-01A-21R-A034-07	TCGA
https://portal.gdc.cancer.gov/ Sample ID TCGA-AN-A0FZ-01A-11R-A034-07	TCGA
https://portal.gdc.cancer.gov/ Sample ID TCGA-E2-A14N-01A-31R-A137-07	TCGA
https://portal.gdc.cancer.gov/ Sample ID TCGA-A8-A07E-01A-11R-A034-07	TCGA
https://portal.gdc.cancer.gov/ Sample ID TCGA-A8-A09I-01A-22R-A034-07	TCGA
https://portal.gdc.cancer.gov/ Sample ID TCGA-A2-A0YL-01A-21R-A109-07	TCGA
https://portal.gdc.cancer.gov/ Sample ID TCGA-A2-A0YD-01A-11R-A109-07	TCGA
https://portal.gdc.cancer.gov/ Sample ID TCGA-E2-A15I-11A-32R-A137-07	TCGA
https://portal.gdc.cancer.gov/ Sample ID TCGA-E2-A15I-01A-21R-A137-07	TCGA
https://portal.gdc.cancer.gov/ Sample ID TCGA-A2-A0YE-01A-11R-A109-07	TCGA
https://portal.gdc.cancer.gov/ Sample ID TCGA-D8-A1JS-01A-11R-A13Q-07	TCGA
https://portal.gdc.cancer.gov/ Sample ID TCGA-AN-A0XP-01A-11R-A109-07	TCGA
https://portal.gdc.cancer.gov/ Sample ID TCGA-AN-A0XO-01A-11R-A109-07	TCGA
https://portal.gdc.cancer.gov/ Sample ID TCGA-D8-A1JU-01A-11R-A13Q-07	TCGA
https://portal.gdc.cancer.gov/ Sample ID TCGA-A2-A0YM-01A-11R-A109-07	TCGA
https://portal.gdc.cancer.gov/ Sample ID TCGA-A2-A0YC-01A-11R-A109-07	TCGA
https://portal.gdc.cancer.gov/ Sample ID TCGA-A1-A0SI-01A-11R-A144-07	TCGA
https://portal.gdc.cancer.gov/ Sample ID TCGA-BH-A0DV-01A-21R-A12P-07	TCGA
https://portal.gdc.cancer.gov/ Sample ID TCGA-E2-A1B1-01A-21R-A12P-07	TCGA
https://portal.gdc.cancer.gov/ Sample ID TCGA-E2-A1B4-01A-11R-A12P-07	TCGA
https://portal.gdc.cancer.gov/ Sample ID TCGA-BH-A0AZ-11A-22R-A12P-07	TCGA
https://portal.gdc.cancer.gov/ Sample ID TCGA-AR-A1AV-01A-21R-A12P-07	TCGA
https://portal.gdc.cancer.gov/ Sample ID TCGA-AR-A1AL-01A-21R-A12P-07	TCGA
https://portal.gdc.cancer.gov/ Sample ID TCGA-AR-A1AN-01A-11R-A12P-07	TCGA
https://portal.gdc.cancer.gov/ Sample ID TCGA-E2-A1B0-01A-11R-A12P-07	TCGA
https://portal.gdc.cancer.gov/ Sample ID TCGA-BH-A0C3-11A-23R-A12P-07	TCGA
https://portal.gdc.cancer.gov/ Sample ID TCGA-BH-A0B5-01A-11R-A12P-07	TCGA
https://portal.gdc.cancer.gov/ Sample ID TCGA-BH-A0DG-01A-21R-A12P-07	TCGA
https://portal.gdc.cancer.gov/ Sample ID TCGA-BH-A0DD-11A-23R-A12P-07	TCGA
https://portal.gdc.cancer.gov/ Sample ID TCGA-BH-A0BZ-11A-61R-A12P-07	TCGA
https://portal.gdc.cancer.gov/ Sample ID TCGA-BH-A0BS-11A-11R-A12P-07	TCGA
https://portal.gdc.cancer.gov/ Sample ID TCGA-BH-A0BT-11A-21R-A12P-07	TCGA
https://portal.gdc.cancer.gov/ Sample ID TCGA-D8-A13Z-01A-11R-A115-07	TCGA
https://portal.gdc.cancer.gov/ Sample ID TCGA-BH-A18J-01A-11R-A12D-07	TCGA
https://portal.gdc.cancer.gov/ Sample ID TCGA-E2-A14O-01A-31R-A115-07	TCGA
https://portal.gdc.cancer.gov/ Sample ID TCGA-B6-A0WS-01A-11R-A115-07	TCGA
https://portal.gdc.cancer.gov/ Sample ID TCGA-BH-A0AV-01A-31R-A115-07	TCGA
https://portal.gdc.cancer.gov/ Sample ID TCGA-B6-A0RH-01A-21R-A115-07	TCGA
https://portal.gdc.cancer.gov/ Sample ID TCGA-A2-A0CW-01A-21R-A115-07	TCGA
https://portal.gdc.cancer.gov/ Sample ID TCGA-B6-A0RQ-01A-11R-A115-07	TCGA
https://portal.gdc.cancer.gov/ Sample ID TCGA-A2-A0CV-01A-31R-A115-07	TCGA
https://portal.gdc.cancer.gov/ Sample ID TCGA-D8-A141-01A-11R-A115-07	TCGA
https://portal.gdc.cancer.gov/ Sample ID TCGA-C8-A12U-01A-11R-A115-07	TCGA
https://portal.gdc.cancer.gov/ Sample ID TCGA-C8-A132-01A-31R-A115-07	TCGA
https://portal.gdc.cancer.gov/ Sample ID TCGA-E2-A14X-01A-11R-A115-07	TCGA
https://portal.gdc.cancer.gov/ Sample ID TCGA-C8-A12K-01A-21R-A115-07	TCGA
https://portal.gdc.cancer.gov/ Sample ID TCGA-D8-A142-01A-11R-A115-07	TCGA
https://portal.gdc.cancer.gov/ Sample ID TCGA-C8-A134-01A-11R-A115-07	TCGA
https://portal.gdc.cancer.gov/ Sample ID TCGA-E2-A14T-01A-11R-A115-07	TCGA
https://portal.gdc.cancer.gov/ Sample ID TCGA-C8-A131-01A-11R-A115-07	TCGA
https://portal.gdc.cancer.gov/ Sample ID TCGA-E2-A15O-01A-11R-A115-07	TCGA
https://portal.gdc.cancer.gov/ Sample ID TCGA-C8-A12T-01A-11R-A115-07	TCGA
https://portal.gdc.cancer.gov/ Sample ID TCGA-BH-A0H5-11A-62R-A115-07	TCGA
https://portal.gdc.cancer.gov/ Sample ID TCGA-E2-A14R-01A-11R-A115-07	TCGA
https://portal.gdc.cancer.gov/ Sample ID TCGA-D8-A140-01A-11R-A115-07	TCGA
https://portal.gdc.cancer.gov/ Sample ID TCGA-C8-A12Q-01A-11R-A115-07	TCGA
https://portal.gdc.cancer.gov/ Sample ID TCGA-BH-A0H5-01A-21R-A115-07	TCGA
https://portal.gdc.cancer.gov/ Sample ID TCGA-D8-A143-01A-11R-A115-07	TCGA
https://portal.gdc.cancer.gov/ Sample ID TCGA-E2-A14Z-01A-11R-A115-07	TCGA
https://portal.gdc.cancer.gov/ Sample ID TCGA-D8-A145-01A-11R-A115-07	TCGA
https://portal.gdc.cancer.gov/ Sample ID TCGA-E2-A15S-01A-11R-A115-07	TCGA
https://portal.gdc.cancer.gov/ Sample ID TCGA-C8-A135-01A-11R-A115-07	TCGA
https://portal.gdc.cancer.gov/ Sample ID TCGA-C8-A12V-01A-11R-A115-07	TCGA
https://portal.gdc.cancer.gov/ Sample ID TCGA-C8-A12M-01A-11R-A115-07	TCGA
https://portal.gdc.cancer.gov/ Sample ID TCGA-BH-A0EA-01A-11R-A115-07	TCGA
https://portal.gdc.cancer.gov/ Sample ID TCGA-BH-A0BQ-11A-33R-A115-07	TCGA
https://portal.gdc.cancer.gov/ Sample ID TCGA-C8-A12W-01A-11R-A115-07	TCGA
https://portal.gdc.cancer.gov/ Sample ID TCGA-C8-A12L-01A-11R-A115-07	TCGA
https://portal.gdc.cancer.gov/ Sample ID TCGA-BH-A0BR-01A-21R-A115-07	TCGA
https://portal.gdc.cancer.gov/ Sample ID TCGA-BH-A0E9-01B-11R-A115-07	TCGA
https://portal.gdc.cancer.gov/ Sample ID TCGA-E2-A15R-01A-11R-A115-07	TCGA
https://portal.gdc.cancer.gov/ Sample ID TCGA-E2-A15P-01A-11R-A115-07	TCGA
https://portal.gdc.cancer.gov/ Sample ID TCGA-E2-A10C-01A-21R-A10J-07	TCGA
https://portal.gdc.cancer.gov/ Sample ID TCGA-AO-A12B-01A-11R-A10J-07	TCGA
https://portal.gdc.cancer.gov/ Sample ID TCGA-AN-A0XL-01A-11R-A10J-07	TCGA
https://portal.gdc.cancer.gov/ Sample ID TCGA-AO-A03V-01A-11R-A115-07	TCGA
https://portal.gdc.cancer.gov/ Sample ID TCGA-A2-A0CL-01A-11R-A115-07	TCGA
https://portal.gdc.cancer.gov/ Sample ID TCGA-AR-A0TY-01A-12R-A115-07	TCGA
https://portal.gdc.cancer.gov/ Sample ID TCGA-A2-A04N-01A-11R-A115-07	TCGA
https://portal.gdc.cancer.gov/ Sample ID TCGA-C8-A12Z-01A-11R-A115-07	TCGA
https://portal.gdc.cancer.gov/ Sample ID TCGA-C8-A138-01A-11R-A115-07	TCGA
https://portal.gdc.cancer.gov/ Sample ID TCGA-D8-A13Y-01A-11R-A115-07	TCGA
https://portal.gdc.cancer.gov/ Sample ID TCGA-BH-A0B7-11A-34R-A115-07	TCGA
https://portal.gdc.cancer.gov/ Sample ID TCGA-D8-A147-01A-11R-A115-07	TCGA
https://portal.gdc.cancer.gov/ Sample ID TCGA-E2-A10A-01A-21R-A115-07	TCGA
https://portal.gdc.cancer.gov/ Sample ID TCGA-E2-A15D-01A-11R-A115-07	TCGA
https://portal.gdc.cancer.gov/ Sample ID TCGA-D8-A146-01A-31R-A115-07	TCGA
https://portal.gdc.cancer.gov/ Sample ID TCGA-BH-A0EI-01A-11R-A115-07	TCGA
https://portal.gdc.cancer.gov/ Sample ID TCGA-BH-A0DE-01A-11R-A115-07	TCGA
https://portal.gdc.cancer.gov/ Sample ID TCGA-C8-A12N-01A-11R-A115-07	TCGA
https://portal.gdc.cancer.gov/ Sample ID TCGA-BH-A0BW-01A-11R-A115-07	TCGA
https://portal.gdc.cancer.gov/ Sample ID TCGA-BH-A0BW-11A-12R-A115-07	TCGA
https://portal.gdc.cancer.gov/ Sample ID TCGA-C8-A12O-01A-11R-A115-07	TCGA
https://portal.gdc.cancer.gov/ Sample ID TCGA-E2-A159-01A-11R-A115-07	TCGA
https://portal.gdc.cancer.gov/ Sample ID TCGA-D8-A1XB-01A-11R-A14D-07	TCGA
https://portal.gdc.cancer.gov/ Sample ID TCGA-D8-A1XA-01A-11R-A14D-07	TCGA
https://portal.gdc.cancer.gov/ Sample ID TCGA-D8-A1X5-01A-11R-A14D-07	TCGA
https://portal.gdc.cancer.gov/ Sample ID TCGA-BH-A1FU-11A-23R-A14D-07	TCGA
https://portal.gdc.cancer.gov/ Sample ID TCGA-D8-A1XF-01A-11R-A14D-07	TCGA
https://portal.gdc.cancer.gov/ Sample ID TCGA-D8-A1XC-01A-11R-A14D-07	TCGA
https://portal.gdc.cancer.gov/ Sample ID TCGA-D8-A1XD-01A-11R-A14D-07	TCGA
https://portal.gdc.cancer.gov/ Sample ID TCGA-D8-A1XG-01A-11R-A14D-07	TCGA
https://portal.gdc.cancer.gov/ Sample ID TCGA-BH-A0HA-01A-11R-A12P-07	TCGA
https://portal.gdc.cancer.gov/ Sample ID TCGA-BH-A0B5-11A-23R-A12P-07	TCGA
https://portal.gdc.cancer.gov/ Sample ID TCGA-BH-A0BT-01A-11R-A12P-07	TCGA
https://portal.gdc.cancer.gov/ Sample ID TCGA-BH-A0H3-01A-11R-A12P-07	TCGA
https://portal.gdc.cancer.gov/ Sample ID TCGA-BH-A0BS-01A-11R-A12P-07	TCGA
https://portal.gdc.cancer.gov/ Sample ID TCGA-BH-A0DG-11A-43R-A12P-07	TCGA
https://portal.gdc.cancer.gov/ Sample ID TCGA-BH-A0AZ-01A-21R-A12P-07	TCGA
https://portal.gdc.cancer.gov/ Sample ID TCGA-BH-A0DI-01A-21R-A12P-07	TCGA
https://portal.gdc.cancer.gov/ Sample ID TCGA-E2-A14Y-01A-21R-A12D-07	TCGA
https://portal.gdc.cancer.gov/ Sample ID TCGA-E2-A14W-01A-11R-A12D-07	TCGA
https://portal.gdc.cancer.gov/ Sample ID TCGA-AR-A1AW-01A-21R-A12P-07	TCGA
https://portal.gdc.cancer.gov/ Sample ID TCGA-E2-A15C-01A-31R-A12D-07	TCGA
https://portal.gdc.cancer.gov/ Sample ID TCGA-E2-A15E-06A-11R-A12D-07	TCGA
https://portal.gdc.cancer.gov/ Sample ID TCGA-E2-A15A-01A-11R-A12D-07	TCGA
https://portal.gdc.cancer.gov/ Sample ID TCGA-E2-A15A-06A-11R-A12D-07	TCGA
https://portal.gdc.cancer.gov/ Sample ID TCGA-E2-A158-01A-11R-A12D-07	TCGA
https://portal.gdc.cancer.gov/ Sample ID TCGA-BH-A0BF-01A-21R-A12P-07	TCGA
https://portal.gdc.cancer.gov/ Sample ID TCGA-E2-A108-01A-13R-A10J-07	TCGA
https://portal.gdc.cancer.gov/ Sample ID TCGA-E2-A10F-01A-11R-A10J-07	TCGA
https://portal.gdc.cancer.gov/ Sample ID TCGA-E2-A10E-01A-21R-A10J-07	TCGA
https://portal.gdc.cancer.gov/ Sample ID TCGA-E2-A109-01A-11R-A10J-07	TCGA
https://portal.gdc.cancer.gov/ Sample ID TCGA-BH-A0DO-11A-22R-A12D-07	TCGA
https://portal.gdc.cancer.gov/ Sample ID TCGA-BH-A18K-01A-11R-A12D-07	TCGA
https://portal.gdc.cancer.gov/ Sample ID TCGA-E2-A15G-01A-11R-A12D-07	TCGA
https://portal.gdc.cancer.gov/ Sample ID TCGA-BH-A0DO-01B-11R-A12D-07	TCGA
https://portal.gdc.cancer.gov/ Sample ID TCGA-BH-A0DT-11A-12R-A12D-07	TCGA
https://portal.gdc.cancer.gov/ Sample ID TCGA-E2-A15H-01A-11R-A12D-07	TCGA
https://portal.gdc.cancer.gov/ Sample ID TCGA-BH-A0DT-01A-21R-A12D-07	TCGA
https://portal.gdc.cancer.gov/ Sample ID TCGA-BH-A0C1-01B-11R-A12D-07	TCGA
https://portal.gdc.cancer.gov/ Sample ID TCGA-E2-A105-01A-11R-A10J-07	TCGA
https://portal.gdc.cancer.gov/ Sample ID TCGA-E2-A10B-01A-11R-A10J-07	TCGA
https://portal.gdc.cancer.gov/ Sample ID TCGA-E2-A14V-01A-11R-A12D-07	TCGA
https://portal.gdc.cancer.gov/ Sample ID TCGA-BH-A18T-01A-11R-A12D-07	TCGA
https://portal.gdc.cancer.gov/ Sample ID TCGA-BH-A18R-11A-42R-A12D-07	TCGA
https://portal.gdc.cancer.gov/ Sample ID TCGA-BH-A18U-01A-21R-A12D-07	TCGA
https://portal.gdc.cancer.gov/ Sample ID TCGA-BH-A18M-01A-11R-A12D-07	TCGA
https://portal.gdc.cancer.gov/ Sample ID TCGA-BH-A18L-01A-32R-A12D-07	TCGA
https://portal.gdc.cancer.gov/ Sample ID TCGA-BH-A18Q-11A-34R-A12D-07	TCGA
https://portal.gdc.cancer.gov/ Sample ID TCGA-BH-A18V-01A-11R-A12D-07	TCGA
https://portal.gdc.cancer.gov/ Sample ID TCGA-AO-A125-01A-11R-A10J-07	TCGA
https://portal.gdc.cancer.gov/ Sample ID TCGA-AO-A03N-01B-11R-A10J-07	TCGA
https://portal.gdc.cancer.gov/ Sample ID TCGA-AO-A126-01A-11R-A10J-07	TCGA
https://portal.gdc.cancer.gov/ Sample ID TCGA-AO-A128-01A-11R-A10J-07	TCGA
https://portal.gdc.cancer.gov/ Sample ID TCGA-AO-A124-01A-11R-A10J-07	TCGA
https://portal.gdc.cancer.gov/ Sample ID TCGA-A2-A0YI-01A-31R-A10J-07	TCGA
https://portal.gdc.cancer.gov/ Sample ID TCGA-BH-A0AU-01A-11R-A12P-07	TCGA
https://portal.gdc.cancer.gov/ Sample ID TCGA-AO-A03U-01B-21R-A10J-07	TCGA
https://portal.gdc.cancer.gov/ Sample ID TCGA-AR-A1AY-01A-21R-A12P-07	TCGA
https://portal.gdc.cancer.gov/ Sample ID TCGA-AR-A1AQ-01A-11R-A12P-07	TCGA
https://portal.gdc.cancer.gov/ Sample ID TCGA-AR-A1AO-01A-11R-A12P-07	TCGA
https://portal.gdc.cancer.gov/ Sample ID TCGA-AR-A1AX-01A-11R-A12P-07	TCGA
https://portal.gdc.cancer.gov/ Sample ID TCGA-BH-A18P-11A-43R-A12D-07	TCGA
https://portal.gdc.cancer.gov/ Sample ID TCGA-A7-A13F-01A-11R-A12P-07	TCGA
https://portal.gdc.cancer.gov/ Sample ID TCGA-E2-A14Q-01A-11R-A12D-07	TCGA
https://portal.gdc.cancer.gov/ Sample ID TCGA-A7-A13E-01A-11R-A12P-07	TCGA
https://portal.gdc.cancer.gov/ Sample ID TCGA-BH-A18R-01A-11R-A12D-07	TCGA
https://portal.gdc.cancer.gov/ Sample ID TCGA-E2-A14S-01A-11R-A12D-07	TCGA
https://portal.gdc.cancer.gov/ Sample ID TCGA-A7-A13D-01A-13R-A12P-07	TCGA
https://portal.gdc.cancer.gov/ Sample ID TCGA-BH-A18S-01A-11R-A12D-07	TCGA
https://portal.gdc.cancer.gov/ Sample ID TCGA-AO-A03M-01B-11R-A10J-07	TCGA
https://portal.gdc.cancer.gov/ Sample ID TCGA-E2-A155-01A-11R-A12D-07	TCGA
https://portal.gdc.cancer.gov/ Sample ID TCGA-BH-A0BP-01A-11R-A115-07	TCGA
https://portal.gdc.cancer.gov/ Sample ID TCGA-C8-A130-01A-31R-A115-07	TCGA
https://portal.gdc.cancer.gov/ Sample ID TCGA-AO-A12D-01A-11R-A115-07	TCGA
https://portal.gdc.cancer.gov/ Sample ID TCGA-B6-A0IH-01A-11R-A115-07	TCGA
https://portal.gdc.cancer.gov/ Sample ID TCGA-AR-A0TS-01A-11R-A115-07	TCGA
https://portal.gdc.cancer.gov/ Sample ID TCGA-C8-A12P-01A-11R-A115-07	TCGA
https://portal.gdc.cancer.gov/ Sample ID TCGA-A2-A04U-01A-11R-A115-07	TCGA
https://portal.gdc.cancer.gov/ Sample ID TCGA-A2-A04W-01A-31R-A115-07	TCGA
https://portal.gdc.cancer.gov/ Sample ID TCGA-A2-A0CS-01A-11R-A115-07	TCGA
https://portal.gdc.cancer.gov/ Sample ID TCGA-BH-A0BQ-01A-21R-A115-07	TCGA
https://portal.gdc.cancer.gov/ Sample ID TCGA-A2-A0ES-01A-11R-A115-07	TCGA
https://portal.gdc.cancer.gov/ Sample ID TCGA-A2-A0EW-01A-21R-A115-07	TCGA
https://portal.gdc.cancer.gov/ Sample ID TCGA-BH-A0B7-01A-12R-A115-07	TCGA
https://portal.gdc.cancer.gov/ Sample ID TCGA-BH-A0B2-01A-11R-A10J-07	TCGA
https://portal.gdc.cancer.gov/ Sample ID TCGA-AO-A12G-01A-11R-A10J-07	TCGA
https://portal.gdc.cancer.gov/ Sample ID TCGA-AO-A129-01A-21R-A10J-07	TCGA
https://portal.gdc.cancer.gov/ Sample ID TCGA-B6-A0X7-01A-11R-A10J-07	TCGA
https://portal.gdc.cancer.gov/ Sample ID TCGA-AQ-A04H-01B-11R-A10J-07	TCGA
https://portal.gdc.cancer.gov/ Sample ID TCGA-AO-A12E-01A-11R-A10J-07	TCGA
https://portal.gdc.cancer.gov/ Sample ID TCGA-A2-A0SY-01A-31R-A084-07	TCGA
https://portal.gdc.cancer.gov/ Sample ID TCGA-B6-A0RV-01A-11R-A084-07	TCGA
https://portal.gdc.cancer.gov/ Sample ID TCGA-BH-A0BC-01A-22R-A084-07	TCGA
https://portal.gdc.cancer.gov/ Sample ID TCGA-B6-A0RU-01A-11R-A084-07	TCGA
https://portal.gdc.cancer.gov/ Sample ID TCGA-BH-A0BM-01A-11R-A056-07	TCGA
https://portal.gdc.cancer.gov/ Sample ID TCGA-B6-A0RL-01A-11R-A084-07	TCGA
https://portal.gdc.cancer.gov/ Sample ID TCGA-A1-A0SK-01A-12R-A084-07	TCGA
https://portal.gdc.cancer.gov/ Sample ID TCGA-BH-A0DP-01A-21R-A056-07	TCGA
https://portal.gdc.cancer.gov/ Sample ID TCGA-BH-A0E2-01A-11R-A056-07	TCGA
https://portal.gdc.cancer.gov/ Sample ID TCGA-BH-A0C0-01A-21R-A056-07	TCGA
https://portal.gdc.cancer.gov/ Sample ID TCGA-BH-A0E0-01A-11R-A056-07	TCGA
https://portal.gdc.cancer.gov/ Sample ID TCGA-BH-A0E1-01A-11R-A056-07	TCGA
https://portal.gdc.cancer.gov/ Sample ID TCGA-BH-A0DS-01A-11R-A056-07	TCGA
https://portal.gdc.cancer.gov/ Sample ID TCGA-BH-A0DK-01A-21R-A056-07	TCGA
https://portal.gdc.cancer.gov/ Sample ID TCGA-A2-A0SX-01A-12R-A084-07	TCGA
https://portal.gdc.cancer.gov/ Sample ID TCGA-BH-A0DQ-01A-11R-A084-07	TCGA
https://portal.gdc.cancer.gov/ Sample ID TCGA-AR-A0TV-01A-21R-A084-07	TCGA
https://portal.gdc.cancer.gov/ Sample ID TCGA-A2-A0SU-01A-11R-A084-07	TCGA
https://portal.gdc.cancer.gov/ Sample ID TCGA-A2-A0T4-01A-31R-A084-07	TCGA
https://portal.gdc.cancer.gov/ Sample ID TCGA-A2-A0T2-01A-11R-A084-07	TCGA
https://portal.gdc.cancer.gov/ Sample ID TCGA-B6-A0RN-01A-12R-A084-07	TCGA
https://portal.gdc.cancer.gov/ Sample ID TCGA-BH-A0DH-01A-11R-A084-07	TCGA
https://portal.gdc.cancer.gov/ Sample ID TCGA-A1-A0SE-01A-11R-A084-07	TCGA
https://portal.gdc.cancer.gov/ Sample ID TCGA-AR-A0TT-01A-31R-A084-07	TCGA
https://portal.gdc.cancer.gov/ Sample ID TCGA-BH-A0E7-01A-11R-A034-07	TCGA
https://portal.gdc.cancer.gov/ Sample ID TCGA-A2-A0ST-01A-12R-A084-07	TCGA
https://portal.gdc.cancer.gov/ Sample ID TCGA-BH-A0EB-01A-11R-A034-07	TCGA
https://portal.gdc.cancer.gov/ Sample ID TCGA-BH-A0EE-01A-11R-A034-07	TCGA
https://portal.gdc.cancer.gov/ Sample ID TCGA-A8-A09D-01A-11R-A00Z-07	TCGA
https://portal.gdc.cancer.gov/ Sample ID TCGA-A8-A08L-01A-11R-A00Z-07	TCGA
https://portal.gdc.cancer.gov/ Sample ID TCGA-A8-A093-01A-11R-A00Z-07	TCGA
https://portal.gdc.cancer.gov/ Sample ID TCGA-A8-A0A9-01A-11R-A00Z-07	TCGA
https://portal.gdc.cancer.gov/ Sample ID TCGA-A8-A09R-01A-11R-A00Z-07	TCGA
https://portal.gdc.cancer.gov/ Sample ID TCGA-A8-A0A1-01A-11R-A00Z-07	TCGA
https://portal.gdc.cancer.gov/ Sample ID TCGA-A8-A09A-01A-11R-A00Z-07	TCGA
https://portal.gdc.cancer.gov/ Sample ID TCGA-A8-A09N-01A-11R-A00Z-07	TCGA
https://portal.gdc.cancer.gov/ Sample ID TCGA-A8-A08H-01A-21R-A00Z-07	TCGA
https://portal.gdc.cancer.gov/ Sample ID TCGA-A8-A090-01A-11R-A00Z-07	TCGA
https://portal.gdc.cancer.gov/ Sample ID TCGA-AN-A049-01A-21R-A00Z-07	TCGA
https://portal.gdc.cancer.gov/ Sample ID TCGA-BH-A0E1-11A-13R-A089-07	TCGA
https://portal.gdc.cancer.gov/ Sample ID TCGA-A2-A0YJ-01A-11R-A109-07	TCGA
https://portal.gdc.cancer.gov/ Sample ID TCGA-A2-A04R-01A-41R-A109-07	TCGA
https://portal.gdc.cancer.gov/ Sample ID TCGA-BH-A0H7-11A-13R-A089-07	TCGA
https://portal.gdc.cancer.gov/ Sample ID TCGA-A2-A0YG-01A-21R-A109-07	TCGA
https://portal.gdc.cancer.gov/ Sample ID TCGA-BH-A0E0-11A-13R-A089-07	TCGA
https://portal.gdc.cancer.gov/ Sample ID TCGA-BH-A0HK-11A-11R-A089-07	TCGA
https://portal.gdc.cancer.gov/ Sample ID TCGA-A2-A0YH-01A-11R-A109-07	TCGA
https://portal.gdc.cancer.gov/ Sample ID TCGA-E2-A1B5-01A-21R-A12P-07	TCGA
https://portal.gdc.cancer.gov/ Sample ID TCGA-A7-A0CG-01A-12R-A056-07	TCGA
https://portal.gdc.cancer.gov/ Sample ID TCGA-A7-A0CJ-01A-21R-A00Z-07	TCGA
https://portal.gdc.cancer.gov/ Sample ID TCGA-A2-A0D0-01A-11R-A00Z-07	TCGA
https://portal.gdc.cancer.gov/ Sample ID TCGA-E2-A1BC-11A-32R-A12P-07	TCGA
https://portal.gdc.cancer.gov/ Sample ID TCGA-E2-A1B6-01A-31R-A12P-07	TCGA
https://portal.gdc.cancer.gov/ Sample ID TCGA-BH-A0HA-11A-31R-A12P-07	TCGA
https://portal.gdc.cancer.gov/ Sample ID TCGA-A2-A0CX-01A-21R-A00Z-07	TCGA
https://portal.gdc.cancer.gov/ Sample ID TCGA-A2-A04Y-01A-21R-A034-07	TCGA
https://portal.gdc.cancer.gov/ Sample ID TCGA-A2-A0CM-01A-31R-A034-07	TCGA
https://portal.gdc.cancer.gov/ Sample ID TCGA-A2-A0CU-01A-12R-A034-07	TCGA
https://portal.gdc.cancer.gov/ Sample ID TCGA-A2-A0CQ-01A-21R-A034-07	TCGA
https://portal.gdc.cancer.gov/ Sample ID TCGA-A2-A04X-01A-21R-A034-07	TCGA
https://portal.gdc.cancer.gov/ Sample ID TCGA-A8-A09C-01A-11R-A00Z-07	TCGA
https://portal.gdc.cancer.gov/ Sample ID TCGA-A8-A07C-01A-11R-A034-07	TCGA
https://portal.gdc.cancer.gov/ Sample ID TCGA-A8-A07J-01A-11R-A00Z-07	TCGA
https://portal.gdc.cancer.gov/ Sample ID TCGA-A8-A06X-01A-21R-A00Z-07	TCGA
https://portal.gdc.cancer.gov/ Sample ID TCGA-A8-A06Q-01A-11R-A034-07	TCGA
https://portal.gdc.cancer.gov/ Sample ID TCGA-A8-A092-01A-11R-A00Z-07	TCGA
https://portal.gdc.cancer.gov/ Sample ID TCGA-A8-A09Q-01A-11R-A00Z-07	TCGA
https://portal.gdc.cancer.gov/ Sample ID TCGA-A8-A0A7-01A-11R-A00Z-07	TCGA
https://portal.gdc.cancer.gov/ Sample ID TCGA-A1-A0SD-01A-11R-A115-07	TCGA
https://portal.gdc.cancer.gov/ Sample ID TCGA-A2-A0D3-01A-11R-A115-07	TCGA
https://portal.gdc.cancer.gov/ Sample ID TCGA-A7-A0DA-01A-31R-A115-07	TCGA
https://portal.gdc.cancer.gov/ Sample ID TCGA-AO-A12A-01A-21R-A115-07	TCGA
https://portal.gdc.cancer.gov/ Sample ID TCGA-A2-A0T3-01A-21R-A115-07	TCGA
https://portal.gdc.cancer.gov/ Sample ID TCGA-BH-A0DL-11A-13R-A115-07	TCGA
https://portal.gdc.cancer.gov/ Sample ID TCGA-AO-A12H-01A-11R-A115-07	TCGA
https://portal.gdc.cancer.gov/ Sample ID TCGA-AO-A12F-01A-11R-A115-07	TCGA
https://portal.gdc.cancer.gov/ Sample ID TCGA-BH-A0BL-01A-11R-A115-07	TCGA
https://portal.gdc.cancer.gov/ Sample ID TCGA-BH-A0DL-01A-11R-A115-07	TCGA
https://portal.gdc.cancer.gov/ Sample ID TCGA-BH-A0C7-01B-11R-A115-07	TCGA
https://portal.gdc.cancer.gov/ Sample ID TCGA-BH-A0BG-01A-11R-A115-07	TCGA
https://portal.gdc.cancer.gov/ Sample ID TCGA-E2-A15M-11A-22R-A12D-07	TCGA
https://portal.gdc.cancer.gov/ Sample ID TCGA-A2-A1G0-01A-11R-A13Q-07	TCGA
https://portal.gdc.cancer.gov/ Sample ID TCGA-A7-A13G-01A-11R-A13Q-07	TCGA
https://portal.gdc.cancer.gov/ Sample ID TCGA-AQ-A1H3-01A-31R-A13Q-07	TCGA
https://portal.gdc.cancer.gov/ Sample ID TCGA-AQ-A1H2-01A-11R-A13Q-07	TCGA
https://portal.gdc.cancer.gov/ Sample ID TCGA-E2-A1L7-01A-11R-A144-07	TCGA
https://portal.gdc.cancer.gov/ Sample ID TCGA-AO-A1KR-01A-12R-A144-07	TCGA
https://portal.gdc.cancer.gov/ Sample ID TCGA-E2-A1IG-11A-22R-A144-07	TCGA
https://portal.gdc.cancer.gov/ Sample ID TCGA-BH-A1FC-01A-11R-A13Q-07	TCGA
https://portal.gdc.cancer.gov/ Sample ID TCGA-BH-A0E6-01A-11R-A034-07	TCGA
https://portal.gdc.cancer.gov/ Sample ID TCGA-B6-A0RM-01A-11R-A084-07	TCGA
https://portal.gdc.cancer.gov/ Sample ID TCGA-BH-A0H7-01A-13R-A056-07	TCGA
https://portal.gdc.cancer.gov/ Sample ID TCGA-C8-A1HL-01A-11R-A137-07	TCGA
https://portal.gdc.cancer.gov/ Sample ID TCGA-C8-A1HM-01A-12R-A137-07	TCGA
https://portal.gdc.cancer.gov/ Sample ID TCGA-E2-A1LB-11A-22R-A144-07	TCGA
https://portal.gdc.cancer.gov/ Sample ID TCGA-E2-A1LB-01A-11R-A144-07	TCGA
https://portal.gdc.cancer.gov/ Sample ID TCGA-E2-A1L7-11A-33R-A144-07	TCGA
https://portal.gdc.cancer.gov/ Sample ID TCGA-E2-A1IG-01A-11R-A144-07	TCGA
https://portal.gdc.cancer.gov/ Sample ID TCGA-E2-A1IF-01A-11R-A144-07	TCGA
https://portal.gdc.cancer.gov/ Sample ID TCGA-A1-A0SQ-01A-21R-A144-07	TCGA
https://portal.gdc.cancer.gov/ Sample ID TCGA-C8-A1HN-01A-11R-A137-07	TCGA
https://portal.gdc.cancer.gov/ Sample ID TCGA-C8-A1HI-01A-11R-A137-07	TCGA
https://portal.gdc.cancer.gov/ Sample ID TCGA-BH-A1F0-11B-23R-A137-07	TCGA
https://portal.gdc.cancer.gov/ Sample ID TCGA-C8-A1HF-01A-11R-A137-07	TCGA
https://portal.gdc.cancer.gov/ Sample ID TCGA-E2-A1LA-01A-11R-A144-07	TCGA
https://portal.gdc.cancer.gov/ Sample ID TCGA-E2-A1IO-01A-11R-A144-07	TCGA
https://portal.gdc.cancer.gov/ Sample ID TCGA-BH-A0DV-11A-22R-A12P-07	TCGA
https://portal.gdc.cancer.gov/ Sample ID TCGA-BH-A1F0-01A-11R-A137-07	TCGA
https://portal.gdc.cancer.gov/ Sample ID TCGA-BH-A1EX-01A-11R-A13Q-07	TCGA
https://portal.gdc.cancer.gov/ Sample ID TCGA-BH-A0B0-01A-21R-A115-07	TCGA
https://portal.gdc.cancer.gov/ Sample ID TCGA-BH-A1EN-01A-11R-A13Q-07	TCGA
https://portal.gdc.cancer.gov/ Sample ID TCGA-A1-A0SB-01A-11R-A144-07	TCGA
https://portal.gdc.cancer.gov/ Sample ID TCGA-A1-A0SF-01A-11R-A144-07	TCGA
https://portal.gdc.cancer.gov/ Sample ID TCGA-EW-A1PB-01A-11R-A144-07	TCGA
https://portal.gdc.cancer.gov/ Sample ID TCGA-EW-A1PE-01A-11R-A144-07	TCGA
https://portal.gdc.cancer.gov/ Sample ID TCGA-EW-A1PF-01A-11R-A144-07	TCGA
https://portal.gdc.cancer.gov/ Sample ID TCGA-EW-A1PD-01A-11R-A144-07	TCGA
https://portal.gdc.cancer.gov/ Sample ID TCGA-EW-A1P7-01A-21R-A144-07	TCGA
https://portal.gdc.cancer.gov/ Sample ID TCGA-C8-A1HK-01A-21R-A13Q-07	TCGA
https://portal.gdc.cancer.gov/ Sample ID TCGA-D8-A1JK-01A-11R-A13Q-07	TCGA
https://portal.gdc.cancer.gov/ Sample ID TCGA-D8-A1JI-01A-11R-A13Q-07	TCGA
https://portal.gdc.cancer.gov/ Sample ID TCGA-D8-A1JN-01A-11R-A13Q-07	TCGA
https://portal.gdc.cancer.gov/ Sample ID TCGA-BH-A1FN-01A-11R-A13Q-07	TCGA
https://portal.gdc.cancer.gov/ Sample ID TCGA-BH-A1FR-11B-42R-A13Q-07	TCGA
https://portal.gdc.cancer.gov/ Sample ID TCGA-D8-A1JB-01A-11R-A13Q-07	TCGA
https://portal.gdc.cancer.gov/ Sample ID TCGA-BH-A1FH-11B-42R-A13Q-07	TCGA
https://portal.gdc.cancer.gov/ Sample ID TCGA-BH-A1F8-11B-21R-A13Q-07	TCGA
https://portal.gdc.cancer.gov/ Sample ID TCGA-BH-A1EY-01A-11R-A13Q-07	TCGA
https://portal.gdc.cancer.gov/ Sample ID TCGA-B6-A0WZ-01A-11R-A109-07	TCGA
https://portal.gdc.cancer.gov/ Sample ID TCGA-A2-A0YF-01A-21R-A109-07	TCGA
https://portal.gdc.cancer.gov/ Sample ID TCGA-B6-A0WY-01A-11R-A109-07	TCGA
https://portal.gdc.cancer.gov/ Sample ID TCGA-AR-A0U4-01A-11R-A109-07	TCGA
https://portal.gdc.cancer.gov/ Sample ID TCGA-B6-A0WX-01A-11R-A109-07	TCGA
https://portal.gdc.cancer.gov/ Sample ID TCGA-A2-A0YT-01A-11R-A109-07	TCGA
https://portal.gdc.cancer.gov/ Sample ID TCGA-AN-A0XS-01A-22R-A109-07	TCGA
https://portal.gdc.cancer.gov/ Sample ID TCGA-AO-A0J9-01A-11R-A034-07	TCGA
https://portal.gdc.cancer.gov/ Sample ID TCGA-B6-A0IP-01A-11R-A034-07	TCGA
https://portal.gdc.cancer.gov/ Sample ID TCGA-B6-A0IN-01A-11R-A034-07	TCGA
https://portal.gdc.cancer.gov/ Sample ID TCGA-AO-A0J8-01A-21R-A034-07	TCGA
https://portal.gdc.cancer.gov/ Sample ID TCGA-B6-A0IM-01A-11R-A034-07	TCGA
https://portal.gdc.cancer.gov/ Sample ID TCGA-B6-A0IO-01A-11R-A034-07	TCGA
https://portal.gdc.cancer.gov/ Sample ID TCGA-B6-A0IQ-01A-11R-A034-07	TCGA
https://portal.gdc.cancer.gov/ Sample ID TCGA-AO-A0J2-01A-11R-A034-07	TCGA
https://portal.gdc.cancer.gov/ Sample ID TCGA-AO-A0J6-01A-11R-A034-07	TCGA
https://portal.gdc.cancer.gov/ Sample ID TCGA-AO-A0J5-01A-11R-A034-07	TCGA
https://portal.gdc.cancer.gov/ Sample ID TCGA-AO-A0J3-01A-11R-A034-07	TCGA
https://portal.gdc.cancer.gov/ Sample ID TCGA-AO-A0J4-01A-11R-A034-07	TCGA
https://portal.gdc.cancer.gov/ Sample ID TCGA-AN-A0FL-01A-11R-A034-07	TCGA
https://portal.gdc.cancer.gov/ Sample ID TCGA-AN-A0FD-01A-11R-A034-07	TCGA
https://portal.gdc.cancer.gov/ Sample ID TCGA-A2-A0EY-01A-11R-A034-07	TCGA
https://portal.gdc.cancer.gov/ Sample ID TCGA-AN-A0FF-01A-11R-A034-07	TCGA
https://portal.gdc.cancer.gov/ Sample ID TCGA-A2-A0EV-01A-11R-A034-07	TCGA
https://portal.gdc.cancer.gov/ Sample ID TCGA-A2-A0EX-01A-21R-A034-07	TCGA
https://portal.gdc.cancer.gov/ Sample ID TCGA-A2-A0ET-01A-31R-A034-07	TCGA
https://portal.gdc.cancer.gov/ Sample ID TCGA-AN-A0FK-01A-11R-A034-07	TCGA
https://portal.gdc.cancer.gov/ Sample ID TCGA-AR-A0TP-01A-11R-A084-07	TCGA
https://portal.gdc.cancer.gov/ Sample ID TCGA-BH-A0HP-01A-12R-A084-07	TCGA
https://portal.gdc.cancer.gov/ Sample ID TCGA-B6-A0RT-01A-21R-A084-07	TCGA
https://portal.gdc.cancer.gov/ Sample ID TCGA-AR-A0TZ-01A-12R-A084-07	TCGA
https://portal.gdc.cancer.gov/ Sample ID TCGA-A2-A0T7-01A-21R-A084-07	TCGA
https://portal.gdc.cancer.gov/ Sample ID TCGA-B6-A0RS-01A-11R-A084-07	TCGA
https://portal.gdc.cancer.gov/ Sample ID TCGA-AN-A0FT-01A-11R-A034-07	TCGA
https://portal.gdc.cancer.gov/ Sample ID TCGA-AN-A0FN-01A-11R-A034-07	TCGA
https://portal.gdc.cancer.gov/ Sample ID TCGA-AN-A0FX-01A-11R-A034-07	TCGA
https://portal.gdc.cancer.gov/ Sample ID TCGA-AN-A0G0-01A-11R-A034-07	TCGA
https://portal.gdc.cancer.gov/ Sample ID TCGA-AN-A0FY-01A-11R-A034-07	TCGA
https://portal.gdc.cancer.gov/ Sample ID TCGA-AN-A0FW-01A-11R-A034-07	TCGA
https://portal.gdc.cancer.gov/ Sample ID TCGA-AN-A0FS-01A-11R-A034-07	TCGA
https://portal.gdc.cancer.gov/ Sample ID TCGA-BH-A0HQ-01A-11R-A034-07	TCGA
https://portal.gdc.cancer.gov/ Sample ID TCGA-BH-A0HU-01A-11R-A034-07	TCGA
https://portal.gdc.cancer.gov/ Sample ID TCGA-BH-A0HW-01A-11R-A034-07	TCGA
https://portal.gdc.cancer.gov/ Sample ID TCGA-BH-A0HO-01A-11R-A034-07	TCGA
https://portal.gdc.cancer.gov/ Sample ID TCGA-B6-A0IG-01A-11R-A034-07	TCGA
https://portal.gdc.cancer.gov/ Sample ID TCGA-B6-A0IE-01A-11R-A034-07	TCGA
https://portal.gdc.cancer.gov/ Sample ID TCGA-B6-A0IJ-01A-11R-A034-07	TCGA
https://portal.gdc.cancer.gov/ Sample ID TCGA-B6-A0IC-01A-11R-A034-07	TCGA
https://portal.gdc.cancer.gov/ Sample ID TCGA-B6-A0IB-01A-11R-A034-07	TCGA
https://portal.gdc.cancer.gov/ Sample ID TCGA-B6-A0I6-01A-11R-A034-07	TCGA
https://portal.gdc.cancer.gov/ Sample ID TCGA-B6-A0I8-01A-11R-A034-07	TCGA
https://portal.gdc.cancer.gov/ Sample ID TCGA-B6-A0I5-01A-11R-A034-07	TCGA
https://portal.gdc.cancer.gov/ Sample ID TCGA-B6-A0IA-01A-11R-A034-07	TCGA
https://portal.gdc.cancer.gov/ Sample ID TCGA-B6-A0I9-01A-11R-A034-07	TCGA
https://portal.gdc.cancer.gov/ Sample ID TCGA-B6-A0I2-01A-11R-A034-07	TCGA
https://portal.gdc.cancer.gov/ Sample ID TCGA-BH-A0HK-01A-11R-A056-07	TCGA
https://portal.gdc.cancer.gov/ Sample ID TCGA-B6-A0RO-01A-22R-A084-07	TCGA
https://portal.gdc.cancer.gov/ Sample ID TCGA-BH-A0HX-01A-21R-A056-07	TCGA
https://portal.gdc.cancer.gov/ Sample ID TCGA-BH-A0HI-01A-11R-A084-07	TCGA
https://portal.gdc.cancer.gov/ Sample ID TCGA-AR-A0TX-01A-11R-A084-07	TCGA
https://portal.gdc.cancer.gov/ Sample ID TCGA-B6-A0RP-01A-21R-A084-07	TCGA
https://portal.gdc.cancer.gov/ Sample ID TCGA-AR-A0TW-01A-11R-A084-07	TCGA
https://portal.gdc.cancer.gov/ Sample ID TCGA-A2-A0T5-01A-21R-A084-07	TCGA
https://portal.gdc.cancer.gov/ Sample ID TCGA-A2-A0SV-01A-11R-A084-07	TCGA
https://portal.gdc.cancer.gov/ Sample ID TCGA-A1-A0SJ-01A-11R-A084-07	TCGA
https://portal.gdc.cancer.gov/ Sample ID TCGA-A2-A0SW-01A-11R-A084-07	TCGA
https://portal.gdc.cancer.gov/ Sample ID TCGA-A1-A0SH-01A-11R-A084-07	TCGA
https://portal.gdc.cancer.gov/ Sample ID TCGA-A2-A0EN-01A-13R-A084-07	TCGA
https://portal.gdc.cancer.gov/ Sample ID TCGA-A2-A0T6-01A-11R-A084-07	TCGA
https://portal.gdc.cancer.gov/ Sample ID TCGA-A8-A075-01A-11R-A084-07	TCGA
https://portal.gdc.cancer.gov/ Sample ID TCGA-A1-A0SO-01A-22R-A084-07	TCGA
https://portal.gdc.cancer.gov/ Sample ID TCGA-A1-A0SP-01A-11R-A084-07	TCGA
https://portal.gdc.cancer.gov/ Sample ID TCGA-AO-A0JG-01A-31R-A084-07	TCGA
https://portal.gdc.cancer.gov/ Sample ID TCGA-A2-A0T1-01A-21R-A084-07	TCGA
https://portal.gdc.cancer.gov/ Sample ID TCGA-A2-A0T0-01A-22R-A084-07	TCGA
https://portal.gdc.cancer.gov/ Sample ID TCGA-AR-A0TR-01A-11R-A084-07	TCGA
https://portal.gdc.cancer.gov/ Sample ID TCGA-BH-A0HF-01A-11R-A056-07	TCGA
https://portal.gdc.cancer.gov/ Sample ID TCGA-BH-A0H9-01A-11R-A056-07	TCGA
https://portal.gdc.cancer.gov/ Sample ID TCGA-BH-A0H6-01A-21R-A056-07	TCGA
https://portal.gdc.cancer.gov/ Sample ID TCGA-BH-A0GZ-01A-11R-A056-07	TCGA
https://portal.gdc.cancer.gov/ Sample ID TCGA-BH-A0H0-01A-11R-A056-07	TCGA
https://portal.gdc.cancer.gov/ Sample ID TCGA-BH-A0GY-01A-11R-A056-07	TCGA
https://portal.gdc.cancer.gov/ Sample ID TCGA-BH-A0HB-01A-11R-A056-07	TCGA
https://portal.gdc.cancer.gov/ Sample ID TCGA-AO-A0JI-01A-21R-A056-07	TCGA
https://portal.gdc.cancer.gov/ Sample ID TCGA-AO-A0JF-01A-11R-A056-07	TCGA
https://portal.gdc.cancer.gov/ Sample ID TCGA-AO-A0JD-01A-11R-A056-07	TCGA
https://portal.gdc.cancer.gov/ Sample ID TCGA-AO-A0JC-01A-11R-A056-07	TCGA
https://portal.gdc.cancer.gov/ Sample ID TCGA-AO-A0JE-01A-11R-A056-07	TCGA
https://portal.gdc.cancer.gov/ Sample ID TCGA-AO-A0JA-01A-11R-A056-07	TCGA
https://portal.gdc.cancer.gov/ Sample ID TCGA-AO-A03L-01A-41R-A056-07	TCGA
https://portal.gdc.cancer.gov/ Sample ID TCGA-AR-A0TQ-01A-11R-A084-07	TCGA
https://portal.gdc.cancer.gov/ Sample ID TCGA-A8-A0AD-01A-11R-A056-07	TCGA
https://portal.gdc.cancer.gov/ Sample ID TCGA-A8-A0A6-01A-12R-A056-07	TCGA
https://portal.gdc.cancer.gov/ Sample ID TCGA-A8-A08O-01A-21R-A056-07	TCGA
https://portal.gdc.cancer.gov/ Sample ID TCGA-A7-A0D9-01A-31R-A056-07	TCGA
https://portal.gdc.cancer.gov/ Sample ID TCGA-A2-A0CT-01A-31R-A056-07	TCGA
https://portal.gdc.cancer.gov/ Sample ID TCGA-A2-A0EU-01A-22R-A056-07	TCGA
https://portal.gdc.cancer.gov/ Sample ID TCGA-BH-A0RX-01A-21R-A084-07	TCGA
https://portal.gdc.cancer.gov/ Sample ID TCGA-BH-A0AW-01A-11R-A056-07	TCGA
https://portal.gdc.cancer.gov/ Sample ID TCGA-BH-A0BA-01A-11R-A056-07	TCGA
https://portal.gdc.cancer.gov/ Sample ID TCGA-BH-A0BJ-01A-11R-A056-07	TCGA
https://portal.gdc.cancer.gov/ Sample ID TCGA-BH-A0B1-01A-12R-A056-07	TCGA
https://portal.gdc.cancer.gov/ Sample ID TCGA-BH-A0B8-01A-21R-A056-07	TCGA
https://portal.gdc.cancer.gov/ Sample ID TCGA-BH-A0B3-01A-11R-A056-07	TCGA
https://portal.gdc.cancer.gov/ Sample ID TCGA-B6-A0RI-01A-11R-A056-07	TCGA
https://portal.gdc.cancer.gov/ Sample ID TCGA-AQ-A04L-01B-21R-A10J-07	TCGA
https://portal.gdc.cancer.gov/ Sample ID TCGA-E9-A1N6-01A-11R-A144-07	TCGA
https://portal.gdc.cancer.gov/ Sample ID TCGA-EW-A1OX-01A-11R-A144-07	TCGA
https://portal.gdc.cancer.gov/ Sample ID TCGA-EW-A1P0-01A-11R-A144-07	TCGA
https://portal.gdc.cancer.gov/ Sample ID TCGA-E9-A1N6-11A-32R-A144-07	TCGA
https://portal.gdc.cancer.gov/ Sample ID TCGA-C8-A1HJ-01A-11R-A13Q-07	TCGA
https://portal.gdc.cancer.gov/ Sample ID TCGA-D8-A1JM-01A-11R-A13Q-07	TCGA
https://portal.gdc.cancer.gov/ Sample ID TCGA-D8-A1JE-01A-11R-A13Q-07	TCGA
https://portal.gdc.cancer.gov/ Sample ID TCGA-BH-A1FE-01A-11R-A13Q-07	TCGA
https://portal.gdc.cancer.gov/ Sample ID TCGA-D8-A1JH-01A-11R-A13Q-07	TCGA
https://portal.gdc.cancer.gov/ Sample ID TCGA-D8-A1JF-01A-11R-A13Q-07	TCGA
https://portal.gdc.cancer.gov/ Sample ID TCGA-BH-A1FN-11A-34R-A13Q-07	TCGA
https://portal.gdc.cancer.gov/ Sample ID TCGA-D8-A1JG-01B-11R-A13Q-07	TCGA
https://portal.gdc.cancer.gov/ Sample ID TCGA-BH-A1ET-01A-11R-A137-07	TCGA
https://portal.gdc.cancer.gov/ Sample ID TCGA-BH-A1ET-11B-23R-A137-07	TCGA
https://portal.gdc.cancer.gov/ Sample ID TCGA-BH-A1EW-11B-33R-A137-07	TCGA
https://portal.gdc.cancer.gov/ Sample ID TCGA-BH-A1EV-01A-11R-A137-07	TCGA
https://portal.gdc.cancer.gov/ Sample ID TCGA-BH-A1EW-01A-11R-A137-07	TCGA
https://portal.gdc.cancer.gov/ Sample ID TCGA-BH-A1EV-11A-24R-A137-07	TCGA
https://portal.gdc.cancer.gov/ Sample ID TCGA-BH-A1EU-01A-11R-A137-07	TCGA
https://portal.gdc.cancer.gov/ Sample ID TCGA-BH-A0C3-01A-21R-A12P-07	TCGA
https://portal.gdc.cancer.gov/ Sample ID TCGA-E2-A15K-01A-11R-A12P-07	TCGA
https://portal.gdc.cancer.gov/ Sample ID TCGA-BH-A0DD-01A-31R-A12P-07	TCGA
https://portal.gdc.cancer.gov/ Sample ID TCGA-E2-A15K-06A-11R-A12P-07	TCGA
https://portal.gdc.cancer.gov/ Sample ID TCGA-E2-A15J-01A-11R-A12P-07	TCGA
https://portal.gdc.cancer.gov/ Sample ID TCGA-BH-A0BZ-01A-31R-A12P-07	TCGA
https://portal.gdc.cancer.gov/ Sample ID TCGA-AR-A0U2-01A-11R-A109-07	TCGA
https://portal.gdc.cancer.gov/ Sample ID TCGA-AR-A24X-01A-11R-A169-07	TCGA
https://portal.gdc.cancer.gov/ Sample ID TCGA-AR-A24W-01A-11R-A169-07	TCGA
https://portal.gdc.cancer.gov/ Sample ID TCGA-AR-A255-01A-11R-A169-07	TCGA
https://portal.gdc.cancer.gov/ Sample ID TCGA-AR-A256-01A-11R-A169-07	TCGA
https://portal.gdc.cancer.gov/ Sample ID TCGA-AR-A251-01A-12R-A169-07	TCGA
https://portal.gdc.cancer.gov/ Sample ID TCGA-AR-A24Z-01A-11R-A169-07	TCGA
https://portal.gdc.cancer.gov/ Sample ID TCGA-AR-A250-01A-31R-A169-07	TCGA
https://portal.gdc.cancer.gov/ Sample ID TCGA-AR-A252-01A-11R-A169-07	TCGA
https://portal.gdc.cancer.gov/ Sample ID TCGA-E9-A1RF-01A-11R-A157-07	TCGA
https://portal.gdc.cancer.gov/ Sample ID TCGA-E9-A227-01A-11R-A157-07	TCGA
https://portal.gdc.cancer.gov/ Sample ID TCGA-E9-A1RE-01A-11R-A157-07	TCGA
https://portal.gdc.cancer.gov/ Sample ID TCGA-E9-A228-01A-31R-A157-07	TCGA
https://portal.gdc.cancer.gov/ Sample ID TCGA-E9-A1RF-11A-32R-A157-07	TCGA
https://portal.gdc.cancer.gov/ Sample ID TCGA-E9-A226-01A-21R-A157-07	TCGA
https://portal.gdc.cancer.gov/ Sample ID TCGA-E9-A229-01A-31R-A157-07	TCGA
https://portal.gdc.cancer.gov/ Sample ID TCGA-E9-A22A-01A-11R-A157-07	TCGA
https://portal.gdc.cancer.gov/ Sample ID TCGA-E9-A1RD-11A-33R-A157-07	TCGA
https://portal.gdc.cancer.gov/ Sample ID TCGA-E9-A1RC-11A-33R-A157-07	TCGA
https://portal.gdc.cancer.gov/ Sample ID TCGA-E9-A1RC-01A-11R-A157-07	TCGA
https://portal.gdc.cancer.gov/ Sample ID TCGA-E9-A1N3-01A-12R-A157-07	TCGA
https://portal.gdc.cancer.gov/ Sample ID TCGA-E9-A1RB-01A-11R-A157-07	TCGA
https://portal.gdc.cancer.gov/ Sample ID TCGA-E9-A1RD-01A-11R-A157-07	TCGA
https://portal.gdc.cancer.gov/ Sample ID TCGA-E9-A1RB-11A-33R-A157-07	TCGA
https://portal.gdc.cancer.gov/ Sample ID TCGA-AN-A0XN-01A-21R-A109-07	TCGA
https://portal.gdc.cancer.gov/ Sample ID TCGA-AR-A0TU-01A-31R-A109-07	TCGA
https://portal.gdc.cancer.gov/ Sample ID TCGA-AN-A0XW-01A-11R-A109-07	TCGA
https://portal.gdc.cancer.gov/ Sample ID TCGA-AR-A0U0-01A-11R-A109-07	TCGA
https://portal.gdc.cancer.gov/ Sample ID TCGA-AN-A0XT-01A-11R-A109-07	TCGA
https://portal.gdc.cancer.gov/ Sample ID TCGA-A2-A0YK-01A-22R-A109-07	TCGA
https://portal.gdc.cancer.gov/ Sample ID TCGA-AN-A0XV-01A-11R-A109-07	TCGA
https://portal.gdc.cancer.gov/ Sample ID TCGA-AN-A0XU-01A-11R-A109-07	TCGA
https://portal.gdc.cancer.gov/ Sample ID TCGA-BH-A0BM-11A-12R-A089-07	TCGA
https://portal.gdc.cancer.gov/ Sample ID TCGA-BH-A0DK-11A-13R-A089-07	TCGA
https://portal.gdc.cancer.gov/ Sample ID TCGA-BH-A0DH-11A-31R-A089-07	TCGA
https://portal.gdc.cancer.gov/ Sample ID TCGA-BH-A0C0-11A-21R-A089-07	TCGA
https://portal.gdc.cancer.gov/ Sample ID TCGA-BH-A0BV-11A-31R-A089-07	TCGA
https://portal.gdc.cancer.gov/ Sample ID TCGA-BH-A0DP-11A-12R-A089-07	TCGA
https://portal.gdc.cancer.gov/ Sample ID TCGA-BH-A0DQ-11A-12R-A089-07	TCGA
https://portal.gdc.cancer.gov/ Sample ID TCGA-E9-A1QZ-01A-21R-A169-07	TCGA
https://portal.gdc.cancer.gov/ Sample ID TCGA-E9-A22E-01A-11R-A157-07	TCGA
https://portal.gdc.cancer.gov/ Sample ID TCGA-E9-A22G-01A-11R-A157-07	TCGA
https://portal.gdc.cancer.gov/ Sample ID TCGA-E9-A22D-01A-11R-A157-07	TCGA
https://portal.gdc.cancer.gov/ Sample ID TCGA-AR-A254-01A-21R-A169-07	TCGA
https://portal.gdc.cancer.gov/ Sample ID TCGA-E9-A22B-01A-11R-A157-07	TCGA
https://portal.gdc.cancer.gov/ Sample ID TCGA-E9-A22H-01A-11R-A157-07	TCGA
https://portal.gdc.cancer.gov/ Sample ID TCGA-C8-A278-01A-11R-A169-07	TCGA
https://portal.gdc.cancer.gov/ Sample ID TCGA-BH-A0WA-01A-11R-A109-07	TCGA
https://portal.gdc.cancer.gov/ Sample ID TCGA-BH-A0W5-01A-11R-A109-07	TCGA
https://portal.gdc.cancer.gov/ Sample ID TCGA-E9-A1R6-01A-11R-A14D-07	TCGA
https://portal.gdc.cancer.gov/ Sample ID TCGA-BH-A1F5-01A-12R-A13Q-07	TCGA
https://portal.gdc.cancer.gov/ Sample ID TCGA-AO-A1KS-01A-11R-A13Q-07	TCGA
https://portal.gdc.cancer.gov/ Sample ID TCGA-AC-A23E-01A-11R-A157-07	TCGA
https://portal.gdc.cancer.gov/ Sample ID TCGA-A2-A1FX-01A-11R-A13Q-07	TCGA
https://portal.gdc.cancer.gov/ Sample ID TCGA-BH-A1F2-01A-31R-A13Q-07	TCGA
https://portal.gdc.cancer.gov/ Sample ID TCGA-BH-A1F8-01A-11R-A13Q-07	TCGA
https://portal.gdc.cancer.gov/ Sample ID TCGA-A7-A13G-11A-51R-A13Q-07	TCGA
https://portal.gdc.cancer.gov/ Sample ID TCGA-B6-A1KN-01A-11R-A13Q-07	TCGA
https://portal.gdc.cancer.gov/ Sample ID TCGA-D8-A1XM-01A-21R-A14M-07	TCGA
https://portal.gdc.cancer.gov/ Sample ID TCGA-D8-A1Y0-01A-11R-A14M-07	TCGA
https://portal.gdc.cancer.gov/ Sample ID TCGA-D8-A1Y1-01A-21R-A14M-07	TCGA
https://portal.gdc.cancer.gov/ Sample ID TCGA-E9-A1R3-01A-31R-A14M-07	TCGA
https://portal.gdc.cancer.gov/ Sample ID TCGA-D8-A1XU-01A-11R-A14M-07	TCGA
https://portal.gdc.cancer.gov/ Sample ID TCGA-E2-A1L6-01A-11R-A13Q-07	TCGA
https://portal.gdc.cancer.gov/ Sample ID TCGA-EW-A1J1-01A-11R-A13Q-07	TCGA
https://portal.gdc.cancer.gov/ Sample ID TCGA-D8-A1JT-01A-31R-A13Q-07	TCGA
https://portal.gdc.cancer.gov/ Sample ID TCGA-EW-A1IY-01A-11R-A13Q-07	TCGA
https://portal.gdc.cancer.gov/ Sample ID TCGA-D8-A1JC-01A-11R-A13Q-07	TCGA
https://portal.gdc.cancer.gov/ Sample ID TCGA-D8-A1J8-01A-11R-A13Q-07	TCGA
https://portal.gdc.cancer.gov/ Sample ID TCGA-D8-A1J9-01A-11R-A13Q-07	TCGA
https://portal.gdc.cancer.gov/ Sample ID TCGA-D8-A1JA-01A-11R-A13Q-07	TCGA
https://portal.gdc.cancer.gov/ Sample ID TCGA-A8-A07B-01A-11R-A00Z-07	TCGA
https://portal.gdc.cancer.gov/ Sample ID TCGA-A8-A08B-01A-11R-A00Z-07	TCGA
https://portal.gdc.cancer.gov/ Sample ID TCGA-A8-A094-01A-11R-A00Z-07	TCGA
https://portal.gdc.cancer.gov/ Sample ID TCGA-A8-A08P-01A-11R-A00Z-07	TCGA
https://portal.gdc.cancer.gov/ Sample ID TCGA-D8-A27K-01A-11R-A16F-07	TCGA
https://portal.gdc.cancer.gov/ Sample ID TCGA-D8-A27P-01A-11R-A16F-07	TCGA
https://portal.gdc.cancer.gov/ Sample ID TCGA-D8-A27H-01A-11R-A16F-07	TCGA
https://portal.gdc.cancer.gov/ Sample ID TCGA-D8-A27N-01A-11R-A16F-07	TCGA
https://portal.gdc.cancer.gov/ Sample ID TCGA-E9-A1NG-11A-52R-A14M-07	TCGA
https://portal.gdc.cancer.gov/ Sample ID TCGA-D8-A27L-01A-11R-A16F-07	TCGA
https://portal.gdc.cancer.gov/ Sample ID TCGA-GM-A2DD-01A-11R-A180-07	TCGA
https://portal.gdc.cancer.gov/ Sample ID TCGA-GM-A2DK-01A-21R-A180-07	TCGA
https://portal.gdc.cancer.gov/ Sample ID TCGA-E9-A2JS-01A-11R-A180-07	TCGA
https://portal.gdc.cancer.gov/ Sample ID TCGA-AR-A2LK-01A-11R-A180-07	TCGA
https://portal.gdc.cancer.gov/ Sample ID TCGA-AR-A2LL-01A-11R-A180-07	TCGA
https://portal.gdc.cancer.gov/ Sample ID TCGA-AR-A2LM-01A-11R-A180-07	TCGA
https://portal.gdc.cancer.gov/ Sample ID TCGA-EW-A2FV-01A-11R-A17B-07	TCGA
https://portal.gdc.cancer.gov/ Sample ID TCGA-GM-A2DF-01A-11R-A180-07	TCGA
https://portal.gdc.cancer.gov/ Sample ID TCGA-E2-A1LG-01A-21R-A14M-07	TCGA
https://portal.gdc.cancer.gov/ Sample ID TCGA-E9-A1N4-01A-11R-A14M-07	TCGA
https://portal.gdc.cancer.gov/ Sample ID TCGA-AC-A2FF-01A-11R-A17B-07	TCGA
https://portal.gdc.cancer.gov/ Sample ID TCGA-EW-A2FS-01A-11R-A17B-07	TCGA
https://portal.gdc.cancer.gov/ Sample ID TCGA-AC-A2FF-11A-13R-A17B-07	TCGA
https://portal.gdc.cancer.gov/ Sample ID TCGA-AC-A2FG-01A-11R-A17B-07	TCGA
https://portal.gdc.cancer.gov/ Sample ID TCGA-D8-A27V-01A-12R-A17B-07	TCGA
https://portal.gdc.cancer.gov/ Sample ID TCGA-D8-A1XV-01A-11R-A14M-07	TCGA
https://portal.gdc.cancer.gov/ Sample ID TCGA-D8-A1XL-01A-11R-A14M-07	TCGA
https://portal.gdc.cancer.gov/ Sample ID TCGA-D8-A1XW-01A-11R-A14M-07	TCGA
https://portal.gdc.cancer.gov/ Sample ID TCGA-D8-A1XO-01A-11R-A14M-07	TCGA
https://portal.gdc.cancer.gov/ Sample ID TCGA-D8-A1XS-01A-11R-A14M-07	TCGA
https://portal.gdc.cancer.gov/ Sample ID TCGA-D8-A1XT-01A-11R-A14M-07	TCGA
https://portal.gdc.cancer.gov/ Sample ID TCGA-D8-A1XR-01A-11R-A14M-07	TCGA
https://portal.gdc.cancer.gov/ Sample ID TCGA-A2-A259-01A-11R-A16F-07	TCGA
https://portal.gdc.cancer.gov/ Sample ID TCGA-C8-A26W-01A-11R-A16F-07	TCGA
https://portal.gdc.cancer.gov/ Sample ID TCGA-D8-A1XQ-01A-11R-A14M-07	TCGA
https://portal.gdc.cancer.gov/ Sample ID TCGA-C8-A273-01A-11R-A16F-07	TCGA
https://portal.gdc.cancer.gov/ Sample ID TCGA-D8-A27F-01A-11R-A16F-07	TCGA
https://portal.gdc.cancer.gov/ Sample ID TCGA-C8-A274-01A-11R-A16F-07	TCGA
https://portal.gdc.cancer.gov/ Sample ID TCGA-C8-A26Y-01A-11R-A16F-07	TCGA
https://portal.gdc.cancer.gov/ Sample ID TCGA-C8-A26Z-01A-11R-A16F-07	TCGA
https://portal.gdc.cancer.gov/ Sample ID TCGA-D8-A27E-01A-11R-A16F-07	TCGA
https://portal.gdc.cancer.gov/ Sample ID TCGA-C8-A275-01A-21R-A16F-07	TCGA
https://portal.gdc.cancer.gov/ Sample ID TCGA-BH-A204-11A-53R-A157-07	TCGA
https://portal.gdc.cancer.gov/ Sample ID TCGA-BH-A208-01A-11R-A157-07	TCGA
https://portal.gdc.cancer.gov/ Sample ID TCGA-AC-A23H-11A-12R-A157-07	TCGA
https://portal.gdc.cancer.gov/ Sample ID TCGA-BH-A204-01A-11R-A157-07	TCGA
https://portal.gdc.cancer.gov/ Sample ID TCGA-BH-A208-11A-51R-A157-07	TCGA
https://portal.gdc.cancer.gov/ Sample ID TCGA-B6-A1KC-01B-11R-A157-07	TCGA
https://portal.gdc.cancer.gov/ Sample ID TCGA-AC-A23H-01A-11R-A157-07	TCGA
https://portal.gdc.cancer.gov/ Sample ID TCGA-E9-A1RH-01A-21R-A169-07	TCGA
https://portal.gdc.cancer.gov/ Sample ID TCGA-C8-A27A-01A-11R-A169-07	TCGA
https://portal.gdc.cancer.gov/ Sample ID TCGA-C8-A27B-01A-11R-A169-07	TCGA
https://portal.gdc.cancer.gov/ Sample ID TCGA-C8-A26X-01A-31R-A16F-07	TCGA
https://portal.gdc.cancer.gov/ Sample ID TCGA-D8-A1X8-01A-11R-A14M-07	TCGA
https://portal.gdc.cancer.gov/ Sample ID TCGA-D8-A1XK-01A-21R-A14M-07	TCGA
https://portal.gdc.cancer.gov/ Sample ID TCGA-BH-A201-01A-11R-A14M-07	TCGA
https://portal.gdc.cancer.gov/ Sample ID TCGA-BH-A202-01A-11R-A14M-07	TCGA
https://portal.gdc.cancer.gov/ Sample ID TCGA-D8-A1JJ-01A-31R-A14M-07	TCGA
https://portal.gdc.cancer.gov/ Sample ID TCGA-D8-A1X7-01A-11R-A14M-07	TCGA
https://portal.gdc.cancer.gov/ Sample ID TCGA-D8-A1XJ-01A-11R-A14M-07	TCGA
https://portal.gdc.cancer.gov/ Sample ID TCGA-D8-A1X6-01A-11R-A14M-07	TCGA
https://portal.gdc.cancer.gov/ Sample ID TCGA-AR-A24T-01A-11R-A169-07	TCGA
https://portal.gdc.cancer.gov/ Sample ID TCGA-AR-A24O-01A-11R-A169-07	TCGA
https://portal.gdc.cancer.gov/ Sample ID TCGA-AR-A24V-01A-21R-A169-07	TCGA
https://portal.gdc.cancer.gov/ Sample ID TCGA-AR-A24R-01A-11R-A169-07	TCGA
https://portal.gdc.cancer.gov/ Sample ID TCGA-AR-A24S-01A-11R-A169-07	TCGA
https://portal.gdc.cancer.gov/ Sample ID TCGA-AR-A24U-01A-11R-A169-07	TCGA
https://portal.gdc.cancer.gov/ Sample ID TCGA-AR-A24P-01A-11R-A169-07	TCGA
https://portal.gdc.cancer.gov/ Sample ID TCGA-AR-A24Q-01A-12R-A169-07	TCGA
https://portal.gdc.cancer.gov/ Sample ID TCGA-E2-A106-01A-11R-A10J-07	TCGA
https://portal.gdc.cancer.gov/ Sample ID TCGA-AO-A12C-01A-11R-A10J-07	TCGA
https://portal.gdc.cancer.gov/ Sample ID TCGA-BH-A0HY-01A-11R-A056-07	TCGA
https://portal.gdc.cancer.gov/ Sample ID TCGA-AC-A2B8-01A-11R-A17B-07	TCGA
https://portal.gdc.cancer.gov/ Sample ID TCGA-E9-A243-01A-21R-A169-07	TCGA
https://portal.gdc.cancer.gov/ Sample ID TCGA-AQ-A0Y5-01A-11R-A14M-07	TCGA
https://portal.gdc.cancer.gov/ Sample ID TCGA-E9-A247-01A-11R-A169-07	TCGA
https://portal.gdc.cancer.gov/ Sample ID TCGA-E9-A244-01A-11R-A169-07	TCGA
https://portal.gdc.cancer.gov/ Sample ID TCGA-E9-A248-01A-11R-A169-07	TCGA
https://portal.gdc.cancer.gov/ Sample ID TCGA-E9-A249-01A-11R-A169-07	TCGA
https://portal.gdc.cancer.gov/ Sample ID TCGA-E9-A24A-01A-11R-A169-07	TCGA
https://portal.gdc.cancer.gov/ Sample ID TCGA-AR-A24H-01A-11R-A169-07	TCGA
https://portal.gdc.cancer.gov/ Sample ID TCGA-AC-A23C-01A-12R-A169-07	TCGA
https://portal.gdc.cancer.gov/ Sample ID TCGA-A7-A26I-01A-11R-A169-07	TCGA
https://portal.gdc.cancer.gov/ Sample ID TCGA-AR-A24L-01A-11R-A169-07	TCGA
https://portal.gdc.cancer.gov/ Sample ID TCGA-AR-A24K-01A-11R-A169-07	TCGA
https://portal.gdc.cancer.gov/ Sample ID TCGA-AR-A24M-01A-11R-A169-07	TCGA
https://portal.gdc.cancer.gov/ Sample ID TCGA-A2-A25B-01A-11R-A169-07	TCGA
https://portal.gdc.cancer.gov/ Sample ID TCGA-A7-A26F-01A-21R-A169-07	TCGA
https://portal.gdc.cancer.gov/ Sample ID TCGA-A2-A25E-01A-11R-A169-07	TCGA
https://portal.gdc.cancer.gov/ Sample ID TCGA-A7-A26E-01A-11R-A169-07	TCGA
https://portal.gdc.cancer.gov/ Sample ID TCGA-A7-A26G-01A-21R-A169-07	TCGA
https://portal.gdc.cancer.gov/ Sample ID TCGA-A2-A25F-01A-11R-A169-07	TCGA
https://portal.gdc.cancer.gov/ Sample ID TCGA-A2-A25C-01A-11R-A169-07	TCGA
https://portal.gdc.cancer.gov/ Sample ID TCGA-AO-A0JM-01A-21R-A056-07	TCGA
https://portal.gdc.cancer.gov/ Sample ID TCGA-B6-A0RG-01A-11R-A056-07	TCGA
https://portal.gdc.cancer.gov/ Sample ID TCGA-AO-A0JL-01A-11R-A056-07	TCGA
https://portal.gdc.cancer.gov/ Sample ID TCGA-B6-A0RE-01A-11R-A056-07	TCGA
https://portal.gdc.cancer.gov/ Sample ID TCGA-AO-A0JJ-01A-11R-A056-07	TCGA
https://portal.gdc.cancer.gov/ Sample ID TCGA-A7-A0DB-01A-11R-A00Z-07	TCGA
https://portal.gdc.cancer.gov/ Sample ID TCGA-A8-A07P-01A-11R-A00Z-07	TCGA
https://portal.gdc.cancer.gov/ Sample ID TCGA-A8-A076-01A-21R-A00Z-07	TCGA
https://portal.gdc.cancer.gov/ Sample ID TCGA-A8-A09K-01A-11R-A00Z-07	TCGA
https://portal.gdc.cancer.gov/ Sample ID TCGA-A8-A08F-01A-11R-A00Z-07	TCGA
https://portal.gdc.cancer.gov/ Sample ID TCGA-A8-A09X-01A-11R-A00Z-07	TCGA
https://portal.gdc.cancer.gov/ Sample ID TCGA-A8-A08T-01A-21R-A00Z-07	TCGA
https://portal.gdc.cancer.gov/ Sample ID TCGA-A8-A07F-01A-11R-A00Z-07	TCGA
https://portal.gdc.cancer.gov/ Sample ID TCGA-A8-A08C-01A-11R-A00Z-07	TCGA
https://portal.gdc.cancer.gov/ Sample ID TCGA-A8-A06T-01A-11R-A00Z-07	TCGA
https://portal.gdc.cancer.gov/ Sample ID TCGA-A8-A081-01A-11R-A00Z-07	TCGA
https://portal.gdc.cancer.gov/ Sample ID TCGA-AN-A046-01A-21R-A034-07	TCGA
https://portal.gdc.cancer.gov/ Sample ID TCGA-AN-A041-01A-11R-A034-07	TCGA
https://portal.gdc.cancer.gov/ Sample ID TCGA-AN-A04A-01A-21R-A034-07	TCGA
https://portal.gdc.cancer.gov/ Sample ID TCGA-AN-A04C-01A-21R-A034-07	TCGA
https://portal.gdc.cancer.gov/ Sample ID TCGA-AN-A04D-01A-21R-A034-07	TCGA
https://portal.gdc.cancer.gov/ Sample ID TCGA-AO-A03O-01A-11R-A00Z-07	TCGA
https://portal.gdc.cancer.gov/ Sample ID TCGA-A2-A04P-01A-31R-A034-07	TCGA
https://portal.gdc.cancer.gov/ Sample ID TCGA-A2-A04Q-01A-21R-A034-07	TCGA
https://portal.gdc.cancer.gov/ Sample ID TCGA-A2-A04T-01A-21R-A034-07	TCGA
https://portal.gdc.cancer.gov/ Sample ID TCGA-D8-A1Y2-01A-11R-A157-07	TCGA
https://portal.gdc.cancer.gov/ Sample ID TCGA-D8-A1Y3-01A-11R-A157-07	TCGA
https://portal.gdc.cancer.gov/ Sample ID TCGA-BH-A209-11A-42R-A157-07	TCGA
https://portal.gdc.cancer.gov/ Sample ID TCGA-E2-A1LS-11A-32R-A157-07	TCGA
https://portal.gdc.cancer.gov/ Sample ID TCGA-E2-A1LI-01A-12R-A157-07	TCGA
https://portal.gdc.cancer.gov/ Sample ID TCGA-BH-A209-01A-11R-A157-07	TCGA
https://portal.gdc.cancer.gov/ Sample ID TCGA-D8-A1X9-01A-12R-A157-07	TCGA
https://portal.gdc.cancer.gov/ Sample ID TCGA-E2-A1LS-01A-12R-A157-07	TCGA
https://portal.gdc.cancer.gov/ Sample ID TCGA-E9-A295-01A-11R-A16F-07	TCGA
https://portal.gdc.cancer.gov/ Sample ID TCGA-GI-A2C8-11A-22R-A16F-07	TCGA
https://portal.gdc.cancer.gov/ Sample ID TCGA-D8-A27R-01A-11R-A16F-07	TCGA
https://portal.gdc.cancer.gov/ Sample ID TCGA-D8-A27T-01A-11R-A16F-07	TCGA
https://portal.gdc.cancer.gov/ Sample ID TCGA-E9-A1R0-01A-22R-A16F-07	TCGA
https://portal.gdc.cancer.gov/ Sample ID TCGA-GI-A2C8-01A-11R-A16F-07	TCGA
https://portal.gdc.cancer.gov/ Sample ID TCGA-D8-A27W-01A-11R-A16F-07	TCGA
https://portal.gdc.cancer.gov/ Sample ID TCGA-A2-A1FZ-01A-51R-A14D-07	TCGA
https://portal.gdc.cancer.gov/ Sample ID TCGA-BH-A1FU-01A-11R-A14D-07	TCGA
https://portal.gdc.cancer.gov/ Sample ID TCGA-EW-A1P8-01A-11R-A144-07	TCGA
https://portal.gdc.cancer.gov/ Sample ID TCGA-A2-A0D4-01A-11R-A00Z-07	TCGA
https://portal.gdc.cancer.gov/ Sample ID TCGA-A8-A07O-01A-11R-A00Z-07	TCGA
https://portal.gdc.cancer.gov/ Sample ID TCGA-A8-A06Z-01A-11R-A00Z-07	TCGA
https://portal.gdc.cancer.gov/ Sample ID TCGA-A8-A06N-01A-11R-A00Z-07	TCGA
https://portal.gdc.cancer.gov/ Sample ID TCGA-A8-A085-01A-11R-A00Z-07	TCGA
https://portal.gdc.cancer.gov/ Sample ID TCGA-A8-A08I-01A-11R-A00Z-07	TCGA
https://portal.gdc.cancer.gov/ Sample ID TCGA-A8-A091-01A-11R-A00Z-07	TCGA
https://portal.gdc.cancer.gov/ Sample ID TCGA-A8-A08J-01A-11R-A00Z-07	TCGA
https://portal.gdc.cancer.gov/ Sample ID TCGA-A8-A06O-01A-11R-A00Z-07	TCGA
https://portal.gdc.cancer.gov/ Sample ID TCGA-A8-A086-01A-11R-A00Z-07	TCGA
https://portal.gdc.cancer.gov/ Sample ID TCGA-A7-A0CD-01A-11R-A00Z-07	TCGA
https://portal.gdc.cancer.gov/ Sample ID TCGA-A8-A082-01A-11R-A00Z-07	TCGA
https://portal.gdc.cancer.gov/ Sample ID TCGA-A8-A08X-01A-21R-A00Z-07	TCGA
https://portal.gdc.cancer.gov/ Sample ID TCGA-BH-A0AY-01A-21R-A00Z-07	TCGA
https://portal.gdc.cancer.gov/ Sample ID TCGA-A7-A0CH-01A-21R-A00Z-07	TCGA
https://portal.gdc.cancer.gov/ Sample ID TCGA-AO-A03T-01A-21R-A034-07	TCGA
https://portal.gdc.cancer.gov/ Sample ID TCGA-AQ-A04J-01A-02R-A034-07	TCGA
https://portal.gdc.cancer.gov/ Sample ID TCGA-A2-A04V-01A-21R-A034-07	TCGA
https://portal.gdc.cancer.gov/ Sample ID TCGA-A2-A25D-01A-12R-A16F-07	TCGA
https://portal.gdc.cancer.gov/ Sample ID TCGA-A2-A25A-01A-12R-A16F-07	TCGA
https://portal.gdc.cancer.gov/ Sample ID TCGA-BH-A28Q-01A-11R-A16F-07	TCGA
https://portal.gdc.cancer.gov/ Sample ID TCGA-E9-A1RI-11A-41R-A169-07	TCGA
https://portal.gdc.cancer.gov/ Sample ID TCGA-D8-A27G-01A-11R-A16F-07	TCGA
https://portal.gdc.cancer.gov/ Sample ID TCGA-A7-A26H-01A-11R-A169-07	TCGA
https://portal.gdc.cancer.gov/ Sample ID TCGA-D8-A27I-01A-11R-A16F-07	TCGA
https://portal.gdc.cancer.gov/ Sample ID TCGA-D8-A27M-01A-11R-A16F-07	TCGA
https://portal.gdc.cancer.gov/ Sample ID TCGA-E9-A1N4-11A-33R-A14M-07	TCGA
https://portal.gdc.cancer.gov/ Sample ID TCGA-E9-A1NE-01A-21R-A14M-07	TCGA
https://portal.gdc.cancer.gov/ Sample ID TCGA-D8-A1XZ-01A-11R-A14M-07	TCGA
https://portal.gdc.cancer.gov/ Sample ID TCGA-AC-A2FB-01A-11R-A17B-07	TCGA
https://portal.gdc.cancer.gov/ Sample ID TCGA-AC-A2FB-11A-13R-A17B-07	TCGA
https://portal.gdc.cancer.gov/ Sample ID TCGA-A8-A09W-01A-11R-A00Z-07	TCGA
https://portal.gdc.cancer.gov/ Sample ID TCGA-A8-A06U-01A-11R-A00Z-07	TCGA
https://portal.gdc.cancer.gov/ Sample ID TCGA-BH-A1EO-11A-31R-A137-07	TCGA
https://portal.gdc.cancer.gov/ Sample ID TCGA-A8-A06Y-01A-21R-A00Z-07	TCGA
https://portal.gdc.cancer.gov/ Sample ID TCGA-A8-A0A4-01A-11R-A00Z-07	TCGA
https://portal.gdc.cancer.gov/ Sample ID TCGA-BH-A0BV-01A-11R-A00Z-07	TCGA
https://portal.gdc.cancer.gov/ Sample ID TCGA-A8-A07L-01A-11R-A00Z-07	TCGA
https://portal.gdc.cancer.gov/ Sample ID TCGA-AN-A0FV-01A-11R-A00Z-07	TCGA
https://portal.gdc.cancer.gov/ Sample ID TCGA-A2-A0CY-01A-12R-A034-07	TCGA
https://portal.gdc.cancer.gov/ Sample ID TCGA-A2-A0D1-01A-11R-A034-07	TCGA
https://portal.gdc.cancer.gov/ Sample ID TCGA-A2-A0CZ-01A-11R-A034-07	TCGA
https://portal.gdc.cancer.gov/ Sample ID TCGA-A2-A0EM-01A-11R-A034-07	TCGA
https://portal.gdc.cancer.gov/ Sample ID TCGA-A2-A0EO-01A-11R-A034-07	TCGA
https://portal.gdc.cancer.gov/ Sample ID TCGA-A2-A0ER-01A-21R-A034-07	TCGA
https://portal.gdc.cancer.gov/ Sample ID TCGA-AN-A0AL-01A-11R-A00Z-07	TCGA
https://portal.gdc.cancer.gov/ Sample ID TCGA-A8-A09B-01A-11R-A00Z-07	TCGA
https://portal.gdc.cancer.gov/ Sample ID TCGA-A2-A0EQ-01A-11R-A034-07	TCGA
https://portal.gdc.cancer.gov/ Sample ID TCGA-BH-A0BD-01A-11R-A034-07	TCGA
https://portal.gdc.cancer.gov/ Sample ID TCGA-AN-A0AT-01A-11R-A034-07	TCGA
https://portal.gdc.cancer.gov/ Sample ID TCGA-AN-A0AM-01A-11R-A034-07	TCGA
https://portal.gdc.cancer.gov/ Sample ID TCGA-A8-A09V-01A-11R-A034-07	TCGA
https://portal.gdc.cancer.gov/ Sample ID TCGA-A8-A0AB-01A-11R-A034-07	TCGA
https://portal.gdc.cancer.gov/ Sample ID TCGA-A8-A07S-01A-11R-A034-07	TCGA
https://portal.gdc.cancer.gov/ Sample ID TCGA-A8-A07R-01A-21R-A034-07	TCGA
https://portal.gdc.cancer.gov/ Sample ID TCGA-A8-A07G-01A-11R-A034-07	TCGA
https://portal.gdc.cancer.gov/ Sample ID TCGA-A8-A07U-01A-11R-A034-07	TCGA
https://portal.gdc.cancer.gov/ Sample ID TCGA-A8-A097-01A-11R-A034-07	TCGA
https://portal.gdc.cancer.gov/ Sample ID TCGA-A8-A08R-01A-11R-A034-07	TCGA
https://portal.gdc.cancer.gov/ Sample ID TCGA-AN-A0FJ-01A-11R-A00Z-07	TCGA
https://portal.gdc.cancer.gov/ Sample ID TCGA-AN-A0AK-01A-21R-A00Z-07	TCGA
https://portal.gdc.cancer.gov/ Sample ID TCGA-A8-A07W-01A-11R-A00Z-07	TCGA
https://portal.gdc.cancer.gov/ Sample ID TCGA-A7-A0CE-01A-11R-A00Z-07	TCGA
https://portal.gdc.cancer.gov/ Sample ID TCGA-A7-A0DC-01A-11R-A00Z-07	TCGA
https://portal.gdc.cancer.gov/ Sample ID TCGA-A8-A079-01A-21R-A00Z-07	TCGA
https://portal.gdc.cancer.gov/ Sample ID TCGA-A8-A06P-01A-11R-A00Z-07	TCGA
https://portal.gdc.cancer.gov/ Sample ID TCGA-A8-A084-01A-21R-A00Z-07	TCGA
https://portal.gdc.cancer.gov/ Sample ID TCGA-A8-A095-01A-11R-A00Z-07	TCGA
https://portal.gdc.cancer.gov/ Sample ID TCGA-A8-A09G-01A-21R-A00Z-07	TCGA
https://portal.gdc.cancer.gov/ Sample ID TCGA-E9-A1N8-01A-11R-A144-07	TCGA
https://portal.gdc.cancer.gov/ Sample ID TCGA-E2-A1IL-01A-11R-A14D-07	TCGA
https://portal.gdc.cancer.gov/ Sample ID TCGA-E2-A1IU-01A-11R-A14D-07	TCGA
https://portal.gdc.cancer.gov/ Sample ID TCGA-E9-A1ND-11A-43R-A144-07	TCGA
https://portal.gdc.cancer.gov/ Sample ID TCGA-EW-A1P5-01A-11R-A144-07	TCGA
https://portal.gdc.cancer.gov/ Sample ID TCGA-EW-A1P4-01A-21R-A144-07	TCGA
https://portal.gdc.cancer.gov/ Sample ID TCGA-EW-A1OZ-01A-11R-A144-07	TCGA
https://portal.gdc.cancer.gov/ Sample ID TCGA-E9-A1NA-01A-11R-A144-07	TCGA
https://portal.gdc.cancer.gov/ Sample ID TCGA-E9-A1NA-11A-33R-A144-07	TCGA
https://portal.gdc.cancer.gov/ Sample ID TCGA-EW-A1IX-01A-12R-A144-07	TCGA
https://portal.gdc.cancer.gov/ Sample ID TCGA-GM-A2DH-01A-11R-A180-07	TCGA
https://portal.gdc.cancer.gov/ Sample ID TCGA-D8-A1XY-01A-11R-A14M-07	TCGA
https://portal.gdc.cancer.gov/ Sample ID TCGA-E9-A1NG-01A-21R-A14M-07	TCGA
https://portal.gdc.cancer.gov/ Sample ID TCGA-BH-A1FL-01A-11R-A13Q-07	TCGA
https://portal.gdc.cancer.gov/ Sample ID TCGA-C8-A1HE-01A-11R-A13Q-07	TCGA
https://portal.gdc.cancer.gov/ Sample ID TCGA-A2-A0D2-01A-21R-A034-07	TCGA
https://portal.gdc.cancer.gov/ Sample ID TCGA-A8-A08S-01A-11R-A034-07	TCGA
https://portal.gdc.cancer.gov/ Sample ID TCGA-A1-A0SM-01A-11R-A084-07	TCGA
https://portal.gdc.cancer.gov/ Sample ID TCGA-A8-A0A2-01A-11R-A034-07	TCGA
https://portal.gdc.cancer.gov/ Sample ID TCGA-E2-A153-01A-12R-A12D-07	TCGA
https://portal.gdc.cancer.gov/ Sample ID TCGA-C8-A133-01A-32R-A12D-07	TCGA
https://portal.gdc.cancer.gov/ Sample ID TCGA-E2-A153-11A-31R-A12D-07	TCGA
https://portal.gdc.cancer.gov/ Sample ID TCGA-E2-A150-01A-11R-A12D-07	TCGA
https://portal.gdc.cancer.gov/ Sample ID TCGA-E2-A14P-01A-31R-A12D-07	TCGA
https://portal.gdc.cancer.gov/ Sample ID TCGA-E2-A152-01A-11R-A12D-07	TCGA
https://portal.gdc.cancer.gov/ Sample ID TCGA-A7-A26J-01A-11R-A169-07	TCGA
https://portal.gdc.cancer.gov/ Sample ID TCGA-BH-A1EO-01A-11R-A137-07	TCGA
https://portal.gdc.cancer.gov/ Sample ID TCGA-BH-A1FG-01A-11R-A13Q-07	TCGA
https://portal.gdc.cancer.gov/ Sample ID TCGA-C8-A26V-01A-11R-A16F-07	TCGA
https://portal.gdc.cancer.gov/ Sample ID TCGA-C8-A12Y-01A-11R-A12D-07	TCGA
https://portal.gdc.cancer.gov/ Sample ID TCGA-AR-A1AH-01A-11R-A12D-07	TCGA
https://portal.gdc.cancer.gov/ Sample ID TCGA-BH-A18N-11A-43R-A12D-07	TCGA
https://portal.gdc.cancer.gov/ Sample ID TCGA-BH-A0BO-01A-23R-A12D-07	TCGA
https://portal.gdc.cancer.gov/ Sample ID TCGA-BH-A18I-01A-11R-A12D-07	TCGA
https://portal.gdc.cancer.gov/ Sample ID TCGA-AR-A24N-01A-11R-A169-07	TCGA
https://portal.gdc.cancer.gov/ Sample ID TCGA-AR-A1AR-01A-31R-A137-07	TCGA
https://portal.gdc.cancer.gov/ Sample ID TCGA-B6-A0IK-01A-12R-A056-07	TCGA
https://portal.gdc.cancer.gov/ Sample ID TCGA-B6-A0WW-01A-11R-A109-07	TCGA
https://portal.gdc.cancer.gov/ Sample ID TCGA-B6-A0X1-01A-11R-A109-07	TCGA
https://portal.gdc.cancer.gov/ Sample ID TCGA-B6-A0WT-01A-11R-A109-07	TCGA
https://portal.gdc.cancer.gov/ Sample ID TCGA-B6-A0X5-01A-21R-A109-07	TCGA
https://portal.gdc.cancer.gov/ Sample ID TCGA-AR-A0U3-01A-11R-A109-07	TCGA
https://portal.gdc.cancer.gov/ Sample ID TCGA-B6-A0X4-01A-11R-A109-07	TCGA
https://portal.gdc.cancer.gov/ Sample ID TCGA-B6-A0WV-01A-11R-A109-07	TCGA
https://portal.gdc.cancer.gov/ Sample ID TCGA-BH-A0BJ-11A-23R-A089-07	TCGA
https://portal.gdc.cancer.gov/ Sample ID TCGA-BH-A0BC-11A-22R-A089-07	TCGA
https://portal.gdc.cancer.gov/ Sample ID TCGA-A7-A0DC-11A-41R-A089-07	TCGA
https://portal.gdc.cancer.gov/ Sample ID TCGA-BH-A0AY-11A-23R-A089-07	TCGA
https://portal.gdc.cancer.gov/ Sample ID TCGA-BH-A0B8-11A-41R-A089-07	TCGA
https://portal.gdc.cancer.gov/ Sample ID TCGA-A7-A0DB-11A-33R-A089-07	TCGA
https://portal.gdc.cancer.gov/ Sample ID TCGA-A7-A0D9-11A-53R-A089-07	TCGA
https://portal.gdc.cancer.gov/ Sample ID TCGA-BH-A0B3-11B-21R-A089-07	TCGA
https://portal.gdc.cancer.gov/ Sample ID TCGA-E9-A1R2-01A-11R-A14D-07	TCGA
https://portal.gdc.cancer.gov/ Sample ID TCGA-E9-A1NF-11A-73R-A14D-07	TCGA
https://portal.gdc.cancer.gov/ Sample ID TCGA-E9-A1NF-01A-11R-A14D-07	TCGA
https://portal.gdc.cancer.gov/ Sample ID TCGA-E9-A1N9-01A-11R-A14D-07	TCGA
https://portal.gdc.cancer.gov/ Sample ID TCGA-E9-A1NI-01A-11R-A14D-07	TCGA
https://portal.gdc.cancer.gov/ Sample ID TCGA-E9-A1NH-01A-11R-A14D-07	TCGA
https://portal.gdc.cancer.gov/ Sample ID TCGA-E9-A1R4-01A-21R-A14D-07	TCGA
https://portal.gdc.cancer.gov/ Sample ID TCGA-E9-A1N9-11A-71R-A14D-07	TCGA
https://portal.gdc.cancer.gov/ Sample ID TCGA-BH-A1FC-11A-32R-A13Q-07	TCGA
https://portal.gdc.cancer.gov/ Sample ID TCGA-EW-A1OW-01A-21R-A144-07	TCGA
https://portal.gdc.cancer.gov/ Sample ID TCGA-EW-A1OY-01A-11R-A144-07	TCGA
https://portal.gdc.cancer.gov/ Sample ID TCGA-E9-A1ND-01A-11R-A144-07	TCGA
https://portal.gdc.cancer.gov/ Sample ID TCGA-EW-A1OV-01A-11R-A144-07	TCGA
https://portal.gdc.cancer.gov/ Sample ID TCGA-E9-A1N5-11A-41R-A14D-07	TCGA
https://portal.gdc.cancer.gov/ Sample ID TCGA-E2-A1LK-01A-21R-A14D-07	TCGA
https://portal.gdc.cancer.gov/ Sample ID TCGA-E9-A1N5-01A-11R-A14D-07	TCGA
https://portal.gdc.cancer.gov/ Sample ID TCGA-A2-A0CP-01A-11R-A034-07	TCGA
https://portal.gdc.cancer.gov/ Sample ID TCGA-E9-A245-01A-22R-A16F-07	TCGA
https://portal.gdc.cancer.gov/ Sample ID TCGA-EW-A1P3-01A-11R-A144-07	TCGA
https://portal.gdc.cancer.gov/ Sample ID TCGA-EW-A1PG-01A-11R-A144-07	TCGA
https://portal.gdc.cancer.gov/ Sample ID TCGA-EW-A1P6-01A-11R-A144-07	TCGA
https://portal.gdc.cancer.gov/ Sample ID TCGA-EW-A1PA-01A-11R-A144-07	TCGA
https://portal.gdc.cancer.gov/ Sample ID TCGA-EW-A2FW-01A-11R-A17B-07	TCGA
https://portal.gdc.cancer.gov/ Sample ID TCGA-AC-A2FK-01A-12R-A180-07	TCGA
https://portal.gdc.cancer.gov/ Sample ID TCGA-E9-A1R7-11A-42R-A14M-07	TCGA
https://portal.gdc.cancer.gov/ Sample ID TCGA-E9-A1R7-01A-11R-A14M-07	TCGA
https://portal.gdc.cancer.gov/ Sample ID TCGA-AC-A2FO-01A-11R-A180-07	TCGA
https://portal.gdc.cancer.gov/ Sample ID TCGA-EW-A1PH-01A-11R-A14M-07	TCGA
https://portal.gdc.cancer.gov/ Sample ID TCGA-E9-A1R5-01A-11R-A14M-07	TCGA
https://portal.gdc.cancer.gov/ Sample ID TCGA-BH-A203-11A-42R-A169-07	TCGA
https://portal.gdc.cancer.gov/ Sample ID TCGA-E9-A1RH-11A-34R-A169-07	TCGA
https://portal.gdc.cancer.gov/ Sample ID TCGA-BH-A203-01A-12R-A169-07	TCGA
https://portal.gdc.cancer.gov/ Sample ID TCGA-E9-A1RI-01A-11R-A169-07	TCGA
https://portal.gdc.cancer.gov/ Sample ID TCGA-BH-A1FH-01A-12R-A13Q-07	TCGA
https://portal.gdc.cancer.gov/ Sample ID TCGA-BH-A1FG-11B-12R-A13Q-07	TCGA
https://portal.gdc.cancer.gov/ Sample ID TCGA-BH-A1FM-01A-11R-A13Q-07	TCGA
https://portal.gdc.cancer.gov/ Sample ID TCGA-BH-A1FE-11B-14R-A13Q-07	TCGA
https://portal.gdc.cancer.gov/ Sample ID TCGA-BH-A1FD-11B-21R-A13Q-07	TCGA
https://portal.gdc.cancer.gov/ Sample ID TCGA-BH-A1FJ-01A-11R-A13Q-07	TCGA
https://portal.gdc.cancer.gov/ Sample ID TCGA-BH-A1FJ-11B-42R-A13Q-07	TCGA
https://portal.gdc.cancer.gov/ Sample ID TCGA-E2-A1II-01A-11R-A144-07	TCGA
https://portal.gdc.cancer.gov/ Sample ID TCGA-E2-A1IJ-01A-11R-A144-07	TCGA
https://portal.gdc.cancer.gov/ Sample ID TCGA-BH-A1EU-11A-23R-A137-07	TCGA
https://portal.gdc.cancer.gov/ Sample ID TCGA-E2-A1LL-01A-11R-A144-07	TCGA
https://portal.gdc.cancer.gov/ Sample ID TCGA-E2-A1IK-01A-11R-A144-07	TCGA
https://portal.gdc.cancer.gov/ Sample ID TCGA-C8-A1HG-01A-11R-A137-07	TCGA
https://portal.gdc.cancer.gov/ Sample ID TCGA-B6-A0X0-01A-21R-A115-07	TCGA
https://portal.gdc.cancer.gov/ Sample ID TCGA-BH-A18G-01A-11R-A12D-07	TCGA
https://portal.gdc.cancer.gov/ Sample ID TCGA-E2-A158-11A-22R-A12D-07	TCGA
https://portal.gdc.cancer.gov/ Sample ID TCGA-E2-A154-01A-11R-A115-07	TCGA
https://portal.gdc.cancer.gov/ Sample ID TCGA-C8-A137-01A-11R-A115-07	TCGA

## Sheet: other
Supplementary Data 5. External data used in this study
URL/SampleID	Reference/Project
http://hgdownload.cse.ucsc.edu/goldenPath/hg19/encodeDCC/wgEncodeUwRepliSeq/wgEncodeUwRepliSeqImr90WaveSignalRep1.bigWig	ENCODE
http://hgdownload.cse.ucsc.edu/goldenPath/hg19/encodeDCC/wgEncodeUwRepliSeq/wgEncodeUwRepliSeqMcf7WaveSignalRep1.bigWig	ENCODE
ftp://hgdownload.cse.ucsc.edu/goldenPath/hg19/encodeDCC/wgEncodeUwTfbs/wgEncodeUwTfbsMcf7CtcfStdAlnRep1.bam	ENCODE
ftp://hgdownload.cse.ucsc.edu/goldenPath/hg19/encodeDCC/wgEncodeUwTfbs/wgEncodeUwTfbsHmecCtcfStdAlnRep1.bam	ENCODE
ftp://ftp.ncbi.nlm.nih.gov/geo/series/GSE63nnn/GSE63525/suppl/GSE63525_HMEC_HiCCUPS_looplist.txt.gz	Rao, S. S. S. P. et al. A 3D Map of the Human Genome at Kilobase Resolution Reveals Principles of Chromatin Looping. Cell 159, 1665–1680 (2014)
ftp://ftp.ncbi.nlm.nih.gov/geo/series/GSE63nnn/GSE63525/suppl/GSE63525_IMR90_HiCCUPS_looplist.txt.gz	Rao, S. S. S. P. et al. A 3D Map of the Human Genome at Kilobase Resolution Reveals Principles of Chromatin Looping. Cell 159, 1665–1680 (2014)
http://genome-euro.ucsc.edu/cgi-bin/hgTables Sample ID LaminB1 (Tig3)	Guelen, L. et al. Domain organization of human chromosomes revealed by mapping of nuclear lamina interactions. Nature 453, 948–951 (2008)
